# Supplementary material for: Bovine mastitis: prevalence, risk factors and isolation of Staphylococcus aureus in dairy herds at Hawassa milk shed, South Ethiopia
Source: BMC Vet Res. 2016 Dec 3;12:270. doi: 10.1186/s12917-016-0905-3 (PMC5135792; doi:10.1186/s12917-016-0905-3)
Supplement: Additional file 1: — Raw data from bovine mastitis study at Hawassa milk shed, South Ethiopia. The additional file contains the entire herd and animal-level raw data collected from 529 lactating cows at Hawassa milk shed, South Ethiopia and on which the conclusion of the manuscript rely. The data will be freely available at the journal’s webpage to any scientist wishing to use them for noncommercial purposes. (XLSX 86 kb) [file 12917_2016_905_MOESM1_ESM.xlsx]

## Sheet: Raw data
Title: Bovine mastitis study raw data collected from 529 lactating cows at Hawassa milk shed, South Ethiopia
Study area	Cow ID	Farm Name	Prodsystem	Farmhygiene	Housystem	Beddingm	Udderwashing	Udder drying	Milking Mastitic cow last	Herd size	Breed	Age	Parity	Stage of Lac.	Previous history of mastitis	Milk yild/day	Frequancy of Milking	Blind teat	Teat lesion	Quality of Mlik	Udder & Leg Hygiene	Udder Shape	Udder Postion	Teat Shape	Teat End Shape	CMT result	Bacteriological Result	Remark
Hawassa	1	1	Intensive	Poor	Group barn	No	Teats only	No	No	21	cross	8	4	3	yes	10	2	absent	absent	normal	4	round	normal	cylinder	flat	positive
Hawassa	2	1	Intensive	Poor	Group barn	No	Teats only	No	No	21	cross	4	2	1	no	8	2	absent	absent	normal	2	round	normal	cylinder	round	negative
Hawassa	3	1	Intensive	Poor	Group barn	No	Teats only	No	No	21	cross	4	2	1	no	8	2	absent	absent	normal	3	round	normal	cylinder	flat	positive	s.aureus
Hawassa	4	1	Intensive	Poor	Group barn	No	Teats only	No	No	21	cross	8	5	1	yes	11	2	absent	absent	clot & yellowish	3	bowl	pendulous	wide	round	positive		Clinical
Hawassa	5	1	Intensive	Poor	Group barn	No	Teats only	No	No	21	cross	7	4	2	yes	10	2	absent	absent	normal	2	bowl	pendulous	funnel	pointed	positive
Hawassa	6	1	Intensive	Poor	Group barn	No	Teats only	No	No	21	cross	8	4	1	yes	12	2	absent	absent	normal	2	bowl	pendulous	cylinder	flat	positive	s.aureus
Hawassa	7	1	Intensive	Poor	Group barn	No	Teats only	No	No	21	cross	5	3	1	no	10	2	absent	absent	normal	3	round	normal	wide	round	positive
Hawassa	8	1	Intensive	Poor	Group barn	No	Teats only	No	No	21	cross	7	4	1	yes	11	2	absent	absent	normal	2	round	pendulous	wide	round	positive
Hawassa	9	1	Intensive	Poor	Group barn	No	Teats only	No	No	21	cross	4	2	1	no	7	2	absent	absent	normal	2	cup	normal	wide	round	negative
Hawassa	10	1	Intensive	Poor	Group barn	No	Teats only	No	No	21	cross	6	3	3	yes	10	2	absent	absent	normal	3	bowl	normal	wide	round	positive
Hawassa	11	2	Intensive	Poor	Group barn	No	Whole udder	Yes	No	15	cross	9	5	2	yes	10	2	absent	absent	normal	4	bowl	pendulous	wide	round	positive	s.aureus
Hawassa	12	2	Intensive	Poor	Group barn	No	Whole udder	Yes	No	15	cross	9	6	3	yes	9	2	present	absent	normal	4	bowl	normal	funnel	pointed	positive	s.aureus
Hawassa	13	2	Intensive	Poor	Group barn	No	Whole udder	Yes	No	15	cross	5	2	3	yes	8	2	absent	absent	normal	3	round	normal	funnel	pointed	negative
Hawassa	14	2	Intensive	Poor	Group barn	No	Whole udder	Yes	No	15	cross	5	3	1	yes	9	2	absent	absent	normal	4	bowl	normal	cylinder	flat	positive	s.aureus
Hawassa	15	2	Intensive	Poor	Group barn	No	Whole udder	Yes	No	15	cross	8	4	3	yes	10	2	present	absent	clot	3	bowl	pendulous	funnel	pointed	positive		Clinical
Hawassa	16	2	Intensive	Poor	Group barn	No	Whole udder	Yes	No	15	cross	7	4	1	yes	10	2	absent	absent	normal	4	round	pendulous	funnel	pointed	positive
Hawassa	17	2	Intensive	Poor	Group barn	No	Whole udder	Yes	No	15	cross	6	3	1	yes	13	2	absent	absent	normal	4	round	normal	cylinder	flat	positive
Hawassa	18	2	Intensive	Poor	Group barn	No	Whole udder	Yes	No	15	cross	6	3	1	yes	11	2	absent	absent	normal	4	bowl	normal	cylinder	flat	positive
Hawassa	19	3	Intensive	Good	Stall barn	No	Whole udder	Yes	Yes	47	cross	7	4	2	yes	12	2	absent	absent	normal	2	round	pendulous	wide	round	positive
Hawassa	20	3	Intensive	Good	Stall barn	No	Whole udder	Yes	Yes	47	cross	9	6	3	yes	9	2	present	absent	normal	3	bowl	pendulous	cylinder	flat	positive
Hawassa	21	3	Intensive	Good	Stall barn	No	Whole udder	Yes	Yes	47	cross	7	3	3	no	13	2	absent	absent	normal	2	bowl	normal	wide	round	positive
Hawassa	22	3	Intensive	Good	Stall barn	No	Whole udder	Yes	Yes	47	cross	9	6	3	yes	9	2	absent	absent	normal	2	bowl	pendulous	cylinder	flat	positive
Hawassa	23	3	Intensive	Good	Stall barn	No	Whole udder	Yes	Yes	47	cross	9	7	1	yes	8	2	absent	absent	normal	3	round	pendulous	wide	round	positive
Hawassa	24	3	Intensive	Good	Stall barn	No	Whole udder	Yes	Yes	47	cross	6	3	2	yes	13	2	absent	absent	normal	2	round	normal	cylinder	round	negative
Hawassa	25	3	Intensive	Good	Stall barn	No	Whole udder	Yes	Yes	47	cross	4	2	2	no	9	2	absent	absent	normal	2	bowl	normal	funnel	pointed	negative
Hawassa	26	3	Intensive	Good	Stall barn	No	Whole udder	Yes	Yes	47	cross	4	1	3	no	6	2	absent	absent	normal	2	round	normal	cylinder	flat	positive
Hawassa	27	3	Intensive	Good	Stall barn	No	Whole udder	Yes	Yes	47	cross	3	1	2	no	6	2	absent	absent	normal	2	cup	normal	funnel	pointed	positive
Hawassa	28	3	Intensive	Good	Stall barn	No	Whole udder	Yes	Yes	47	cross	9	6	2	yes	8	2	absent	absent	normal	3	round	normal	cylinder	flat	positive
Hawassa	29	3	Intensive	Good	Stall barn	No	Whole udder	Yes	Yes	47	cross	7	4	2	yes	12	2	absent	absent	normal	2	round	pendulous	cylinder	flat	positive
Hawassa	30	3	Intensive	Good	Stall barn	No	Whole udder	Yes	Yes	47	cross	7	3	3	yes	14	2	absent	absent	normal	2	round	normal	cylinder	flat	positive
Hawassa	31	3	Intensive	Good	Stall barn	No	Whole udder	Yes	Yes	47	cross	6	3	2	no	11	2	absent	absent	normal	2	bowl	normal	cylinder	flat	positive
Hawassa	32	3	Intensive	Good	Stall barn	No	Whole udder	Yes	Yes	47	cross	10	7	3	yes	7	2	absent	absent	watery	2	round	pendulous	wide	round	positive
Hawassa	33	3	Intensive	Good	Stall barn	No	Whole udder	Yes	Yes	47	cross	6	3	3	no	13	2	absent	absent	normal	2	round	normal	funnel	pointed	positive
Hawassa	34	3	Intensive	Good	Stall barn	No	Whole udder	Yes	Yes	47	cross	4	2	1	yes	9	2	absent	absent	normal	3	bowl	normal	funnel	pointed	negative
Hawassa	35	3	Intensive	Good	Stall barn	No	Whole udder	Yes	Yes	47	cross	7	4	1	yes	13	2	absent	absent	normal	2	round	pendulous	funnel	pointed	positive
Hawassa	36	3	Intensive	Good	Stall barn	No	Whole udder	Yes	Yes	47	cross	5	3	2	no	13	2	absent	absent	normal	2	bowl	normal	wide	round	positive
Hawassa	37	3	Intensive	Good	Stall barn	No	Whole udder	Yes	Yes	47	cross	8	5	3	yes	11	2	absent	absent	normal	2	round	normal	wide	round	positive
Hawassa	38	3	Intensive	Good	Stall barn	No	Whole udder	Yes	Yes	47	cross	5	2	3	yes	10	2	absent	absent	normal	2	round	normal	cylinder	pointed	negative
Hawassa	39	3	Intensive	Good	Stall barn	No	Whole udder	Yes	Yes	47	cross	6	3	1	no	12	2	absent	absent	normal	2	bowl	normal	wide	round	positive
Hawassa	40	3	Intensive	Good	Stall barn	No	Whole udder	Yes	Yes	47	cross	9	5	3	yes	10	2	present	absent	normal	3	round	pendulous	wide	round	positive
Hawassa	41	4	Semi-intensive	Poor	Stall barn	Yes	Teats only	No	Yes	9	cross	5	3	1	yes	10	2	absent	absent	normal	2	round	pendulous	cylinder	flat	negative
Hawassa	42	4	Semi-intensive	Poor	Stall barn	Yes	Teats only	No	Yes	9	cross	6	3	2	no	10	2	absent	absent	normal	3	bowl	normal	funnel	pointed	positive
Hawassa	43	4	Semi-intensive	Poor	Stall barn	Yes	Teats only	No	Yes	9	cross	6	3	3	yes	14	2	absent	absent	normal	2	round	pendulous	funnel	pointed	negative
Hawassa	44	4	Semi-intensive	Poor	Stall barn	Yes	Teats only	No	Yes	9	cross	7	4	1	yes	10	2	absent	absent	normal	3	bowl	pendulous	cylinder	flat	positive
Hawassa	45	4	Semi-intensive	Poor	Stall barn	Yes	Teats only	No	Yes	9	cross	6	3	2	yes	10	2	absent	absent	normal	2	bowl	pendulous	cylinder	round	negative
Hawassa	46	5	Semi-intensive	Poor	Group barn	No	Whole udder	No	No	10	cross	5	2	2	no	8	2	absent	absent	normal	4	bowl	normal	wide	round	positive
Hawassa	47	5	Semi-intensive	Poor	Group barn	No	Whole udder	No	No	10	cross	8	5	1	yes	10	2	absent	absent	yellowish	3	bowl	pendulous	cylinder	flat	positive		Clinical
Hawassa	48	5	Semi-intensive	Poor	Group barn	No	Whole udder	No	No	10	cross	7	4	1	yes	10	2	absent	absent	normal	3	round	pendulous	wide	round	positive	s.aureus
Hawassa	49	5	Semi-intensive	Poor	Group barn	No	Whole udder	No	No	10	cross	6	4	1	yes	12	2	absent	absent	normal	4	round	pendulous	cylinder	flat	positive
Hawassa	50	5	Semi-intensive	Poor	Group barn	No	Whole udder	No	No	10	cross	4	1	3	no	7	2	absent	absent	normal	3	cup	normal	funnel	pointed	negative
Hawassa	51	6	Semi-intensive	Poor	Group barn	No	Whole udder	No	No	10	cross	10	7	2	yes	8	2	present	absent	normal	4	bowl	pendulous	wide	round	positive	s.aureus
Hawassa	52	6	Semi-intensive	Poor	Group barn	No	Whole udder	No	No	10	local	8	4	2	yes	3	2	absent	absent	normal	2	cup	pendulous	cylinder	flat	negative
Hawassa	53	6	Semi-intensive	Poor	Group barn	No	Whole udder	No	No	10	cross	6	3	3	no	10	2	absent	absent	normal	3	bowl	normal	cylinder	flat	positive
Hawassa	54	6	Semi-intensive	Poor	Group barn	No	Whole udder	No	No	10	cross	6	3	1	no	11	2	absent	absent	normal	4	bowl	normal	wide	round	positive
Hawassa	55	6	Semi-intensive	Poor	Group barn	No	Whole udder	No	No	10	cross	4	2	1	no	7	2	absent	absent	normal	4	cup	normal	cylinder	flat	negative
Hawassa	56	6	Semi-intensive	Poor	Group barn	No	Whole udder	No	No	10	cross	9	5	1	yes	10	2	present	absent	normal	3	bowl	pendulous	funnel	pointed	positive	s.aureus
Hawassa	57	7	Semi-intensive	Good	Stall barn	Yes	Whole udder	Yes	Yes	7	cross	4	2	2	yes	12	2	absent	absent	normal	2	round	normal	wide	round	negative
Hawassa	58	7	Semi-intensive	Good	Stall barn	Yes	Whole udder	Yes	Yes	7	local	8	5	2	yes	3	2	absent	absent	normal	3	cup	pendulous	funnel	pointed	negative
Hawassa	59	7	Semi-intensive	Good	Stall barn	Yes	Whole udder	Yes	Yes	7	cross	4	2	2	no	8	2	absent	absent	normal	2	bowl	normal	funnel	pointed	negative
Hawassa	60	7	Semi-intensive	Good	Stall barn	Yes	Whole udder	Yes	Yes	7	cross	6	3	2	yes	9	2	absent	absent	normal	2	bowl	pendulous	wide	round	negative
Hawassa	61	8	Intensive	Poor	Stall barn	No	Teats only	Yes	Yes	11	cross	4	2	2	yes	9	2	absent	absent	normal	3	round	normal	cylinder	round	negative
Hawassa	62	8	Intensive	Poor	Stall barn	No	Teats only	Yes	Yes	11	cross	6	3	3	yes	11	2	absent	absent	normal	2	bowl	pendulous	cylinder	flat	negative
Hawassa	63	8	Intensive	Poor	Stall barn	No	Teats only	Yes	Yes	11	cross	5	2	3	yes	11	2	absent	absent	normal	3	bowl	normal	funnel	pointed	negative
Hawassa	64	8	Intensive	Poor	Stall barn	No	Teats only	Yes	Yes	11	cross	4	2	2	yes	9	2	absent	absent	normal	3	bowl	normal	cylinder	pointed	negative
Hawassa	65	8	Intensive	Poor	Stall barn	No	Teats only	Yes	Yes	11	cross	5	2	3	yes	7	2	absent	absent	normal	2	round	normal	cylinder	flat	negative
Hawassa	66	9	Semi-intensive	Poor	Group barn	Yes	Teats only	Yes	Yes	7	cross	4	2	2	no	8	2	absent	absent	normal	3	cup	normal	wide	round	negative
Hawassa	67	9	Semi-intensive	Poor	Group barn	Yes	Teats only	Yes	Yes	7	cross	4	2	2	no	8	2	absent	absent	normal	3	cup	normal	funnel	pointed	negative
Hawassa	68	9	Semi-intensive	Poor	Group barn	Yes	Teats only	Yes	Yes	7	local	8	4	3	yes	3	2	present	absent	normal	2	cup	pendulous	wide	round	negative
Hawassa	69	9	Semi-intensive	Poor	Group barn	Yes	Teats only	Yes	Yes	7	cross	4	2	2	yes	9	2	absent	absent	normal	2	round	normal	funnel	pointed	negative
Hawassa	70	10	Intensive	Poor	Group barn	Yes	Whole udder	Yes	No	14	cross	7	4	3	yes	9	2	absent	absent	normal	4	bowl	pendulous	wide	round	positive	s.aureus
Hawassa	71	10	Intensive	Poor	Group barn	Yes	Whole udder	Yes	No	14	cross	4	2	1	no	8	2	absent	absent	normal	3	round	normal	funnel	pointed	negative
Hawassa	72	10	Intensive	Poor	Group barn	Yes	Whole udder	Yes	No	14	cross	7	4	1	yes	12	2	absent	absent	clot	4	round	pendulous	wide	round	positive		Clinical
Hawassa	73	10	Intensive	Poor	Group barn	Yes	Whole udder	Yes	No	14	cross	6	3	1	no	11	2	absent	absent	normal	4	round	normal	wide	round	positive
Hawassa	74	10	Intensive	Poor	Group barn	Yes	Whole udder	Yes	No	14	cross	6	3	1	yes	10	2	absent	present	normal	3	round	normal	wide	round	positive
Hawassa	75	10	Intensive	Poor	Group barn	Yes	Whole udder	Yes	No	14	cross	7	4	1	yes	14	2	absent	absent	normal	4	round	normal	cylinder	flat	positive
Hawassa	76	10	Intensive	Poor	Group barn	Yes	Whole udder	Yes	No	14	cross	8	4	3	yes	13	2	absent	absent	normal	3	bowl	pendulous	funnel	pointed	positive	s.aureus
Hawassa	77	10	Intensive	Poor	Group barn	Yes	Whole udder	Yes	No	14	cross	5	2	3	no	8	2	absent	absent	normal	3	round	normal	wide	round	positive
Hawassa	78	11	Semi-intensive	Good	Group barn	Yes	Whole udder	Yes	Yes	8	cross	4	2	2	no	6	2	absent	absent	normal	2	round	normal	cylinder	round	negative
Hawassa	79	11	Semi-intensive	Good	Group barn	Yes	Whole udder	Yes	Yes	8	cross	8	4	3	yes	11	2	absent	absent	normal	3	bowl	pendulous	cylinder	pointed	negative
Hawassa	80	11	Semi-intensive	Good	Group barn	Yes	Whole udder	Yes	Yes	8	cross	5	3	2	yes	11	2	absent	absent	normal	2	round	pendulous	funnel	pointed	negative
Hawassa	81	11	Semi-intensive	Good	Group barn	Yes	Whole udder	Yes	Yes	8	local	6	3	2	yes	4	2	absent	absent	normal	2	cup	normal	funnel	pointed	negative
Hawassa	82	12	Intensive	Good	Stall barn	No	Whole udder	Yes	No	25	cross	8	5	2	yes	10	2	absent	absent	normal	2	bowl	pendulous	cylinder	flat	positive
Hawassa	83	12	Intensive	Good	Stall barn	No	Whole udder	Yes	No	25	cross	3	1	2	no	6	2	absent	absent	normal	3	round	normal	cylinder	flat	negative
Hawassa	84	12	Intensive	Good	Stall barn	No	Whole udder	Yes	No	25	cross	7	4	3	yes	10	2	absent	absent	normal	2	round	pendulous	wide	round	positive
Hawassa	85	12	Intensive	Good	Stall barn	No	Whole udder	Yes	No	25	cross	4	1	3	no	6	2	absent	absent	normal	2	round	normal	wide	round	negative
Hawassa	86	12	Intensive	Good	Stall barn	No	Whole udder	Yes	No	25	cross	9	6	2	yes	7	2	present	present	normal	3	round	normal	wide	round	positive	s.aureus
Hawassa	87	12	Intensive	Good	Stall barn	No	Whole udder	Yes	No	25	cross	9	5	3	yes	10	2	present	absent	normal	2	bowl	pendulous	cylinder	flat	positive	s.aureus
Hawassa	88	12	Intensive	Good	Stall barn	No	Whole udder	Yes	No	25	cross	7	4	1	yes	12	2	absent	absent	normal	4	round	pendulous	funnel	pointed	positive
Hawassa	89	12	Intensive	Good	Stall barn	No	Whole udder	Yes	No	25	cross	9	6	3	yes	8	2	present	absent	normal	3	bowl	pendulous	cylinder	flat	positive	s.aureus
Hawassa	90	12	Intensive	Good	Stall barn	No	Whole udder	Yes	No	25	local	8	4	2	yes	3	2	absent	absent	normal	2	cup	pendulous	cylinder	pointed	negative
Hawassa	91	12	Intensive	Good	Stall barn	No	Whole udder	Yes	No	25	cross	6	3	1	yes	11	2	absent	absent	normal	2	round	normal	cylinder	flat	positive
Hawassa	92	12	Intensive	Good	Stall barn	No	Whole udder	Yes	No	25	cross	9	6	1	yes	9	2	present	absent	normal	4	round	normal	wide	round	positive
Hawassa	93	12	Intensive	Good	Stall barn	No	Whole udder	Yes	No	25	cross	9	6	3	yes	6	2	absent	absent	normal	3	cup	normal	cylinder	flat	positive
Hawassa	94	12	Intensive	Good	Stall barn	No	Whole udder	Yes	No	25	cross	6	3	2	no	12	2	absent	absent	normal	3	bowl	normal	wide	round	positive
Hawassa	95	12	Intensive	Good	Stall barn	No	Whole udder	Yes	No	25	cross	7	3	2	yes	10	2	absent	absent	normal	2	bowl	normal	cylinder	flat	positive
Hawassa	96	13	Semi-intensive	Poor	Group barn	No	Whole udder	No	No	10	cross	10	7	3	yes	8	2	present	absent	watery	4	bowl	pendulous	wide	round	positive	s.aureus
Hawassa	97	13	Semi-intensive	Poor	Group barn	No	Whole udder	No	No	10	local	10	7	3	yes	2	2	present	absent	watery	4	round	pendulous	wide	round	positive
Hawassa	98	13	Semi-intensive	Poor	Group barn	No	Whole udder	No	No	10	cross	5	2	3	no	9	2	absent	absent	normal	3	round	normal	cylinder	flat	positive	s.aureus
Hawassa	99	13	Semi-intensive	Poor	Group barn	No	Whole udder	No	No	10	local	6	3	1	yes	4	2	absent	absent	normal	4	cup	normal	funnel	pointed	negative
Hawassa	100	13	Semi-intensive	Poor	Group barn	No	Whole udder	No	No	10	cross	5	2	2	yes	10	2	absent	absent	normal	3	round	normal	funnel	pointed	negative
Hawassa	101	13	Semi-intensive	Poor	Group barn	No	Whole udder	No	No	10	cross	9	6	3	yes	6	2	present	absent	normal	3	bowl	pendulous	cylinder	flat	positive
Hawassa	102	14	Intensive	Poor	Group barn	No	Teats only	No	No	18	local	7	4	1	yes	4	2	absent	absent	normal	3	round	pendulous	cylinder	flat	positive
Hawassa	103	14	Intensive	Poor	Group barn	No	Teats only	No	No	18	cross	7	4	1	yes	12	2	absent	absent	normal	2	bowl	pendulous	funnel	pointed	positive
Hawassa	104	14	Intensive	Poor	Group barn	No	Teats only	No	No	18	cross	10	7	3	yes	7	2	present	absent	clot	3	round	normal	wide	round	positive	s.aureus	Clinical
Hawassa	105	14	Intensive	Poor	Group barn	No	Teats only	No	No	18	cross	9	6	2	yes	7	2	present	absent	normal	2	round	pendulous	wide	round	positive
Hawassa	106	14	Intensive	Poor	Group barn	No	Teats only	No	No	18	cross	4	2	1	no	8	2	absent	absent	normal	2	cup	normal	funnel	pointed	negative
Hawassa	107	14	Intensive	Poor	Group barn	No	Teats only	No	No	18	cross	4	2	1	yes	10	2	absent	absent	normal	2	bowl	normal	cylinder	pointed	negative
Hawassa	108	14	Intensive	Poor	Group barn	No	Teats only	No	No	18	cross	8	4	2	yes	9	2	present	absent	normal	3	round	pendulous	funnel	pointed	positive
Hawassa	109	14	Intensive	Poor	Group barn	No	Teats only	No	No	18	cross	4	2	1	no	9	2	absent	absent	normal	3	round	normal	cylinder	flat	positive
Hawassa	110	15	Intensive	Poor	Group barn	Yes	Teats only	Yes	No	16	cross	7	3	3	yes	10	2	absent	absent	normal	2	bowl	normal	cylinder	flat	positive
Hawassa	111	15	Intensive	Poor	Group barn	Yes	Teats only	Yes	No	16	cross	8	5	3	yes	12	2	absent	absent	normal	2	round	pendulous	cylinder	flat	positive	s.aureus
Hawassa	112	15	Intensive	Poor	Group barn	Yes	Teats only	Yes	No	16	local	6	3	2	yes	3	2	absent	absent	normal	3	round	normal	cylinder	flat	negative
Hawassa	113	15	Intensive	Poor	Group barn	Yes	Teats only	Yes	No	16	cross	7	3	3	yes	11	2	absent	absent	normal	3	round	normal	cylinder	flat	positive
Hawassa	114	15	Intensive	Poor	Group barn	Yes	Teats only	Yes	No	16	cross	9	6	1	yes	10	2	present	absent	normal	3	round	pendulous	cylinder	flat	positive
Hawassa	115	15	Intensive	Poor	Group barn	Yes	Teats only	Yes	No	16	cross	4	1	3	no	6	2	absent	absent	normal	2	round	normal	funnel	pointed	negative
Hawassa	116	15	Intensive	Poor	Group barn	Yes	Teats only	Yes	No	16	cross	7	4	1	yes	13	2	absent	absent	normal	2	round	pendulous	wide	round	positive
Hawassa	117	15	Intensive	Poor	Group barn	Yes	Teats only	Yes	No	16	cross	4	2	2	yes	9	2	absent	absent	normal	2	round	normal	wide	round	negative
Hawassa	118	15	Intensive	Poor	Group barn	Yes	Teats only	Yes	No	16	cross	9	6	2	yes	8	2	present	absent	clot	2	round	pendulous	wide	round	positive	s.aureus	Clinical
Hawassa	119	16	Intensive	Poor	Group barn	No	Teats only	No	Yes	16	cross	8	5	1	yes	11	2	absent	absent	normal	3	bowl	pendulous	cylinder	flat	positive
Hawassa	120	16	Intensive	Poor	Group barn	No	Teats only	No	Yes	16	cross	7	3	3	yes	10	2	absent	absent	normal	4	bowl	normal	cylinder	flat	positive
Hawassa	121	16	Intensive	Poor	Group barn	No	Teats only	No	Yes	16	cross	5	2	3	no	9	2	absent	absent	normal	4	bowl	normal	funnel	pointed	positive
Hawassa	122	16	Intensive	Poor	Group barn	No	Teats only	No	Yes	16	cross	4	2	2	yes	12	2	absent	absent	normal	4	bowl	normal	wide	round	negative
Hawassa	123	16	Intensive	Poor	Group barn	No	Teats only	No	Yes	16	cross	7	3	3	yes	13	2	absent	absent	normal	3	round	normal	cylinder	round	negative
Hawassa	124	16	Intensive	Poor	Group barn	No	Teats only	No	Yes	16	cross	6	3	2	yes	12	2	absent	present	clot	4	bowl	normal	wide	round	positive		Clinical
Hawassa	125	16	Intensive	Poor	Group barn	No	Teats only	No	Yes	16	cross	6	3	1	no	10	2	absent	absent	normal	4	round	normal	wide	round	positive
Hawassa	126	17	Intensive	Poor	Stall barn	Yes	Teats only	No	Yes	12	local	8	5	2	yes	4	2	absent	absent	normal	3	cup	pendulous	funnel	pointed	negative
Hawassa	127	17	Intensive	Poor	Stall barn	Yes	Teats only	No	Yes	12	cross	4	2	1	no	7	2	absent	absent	normal	2	cup	normal	wide	round	negative
Hawassa	128	17	Intensive	Poor	Stall barn	Yes	Teats only	No	Yes	12	cross	7	4	3	yes	13	2	absent	absent	normal	3	round	pendulous	funnel	pointed	negative
Hawassa	129	17	Intensive	Poor	Stall barn	Yes	Teats only	No	Yes	12	cross	7	3	3	yes	11	2	absent	absent	normal	2	round	pendulous	cylinder	pointed	negative
Hawassa	130	17	Intensive	Poor	Stall barn	Yes	Teats only	No	Yes	12	local	7	4	1	yes	4	2	absent	absent	normal	2	cup	pendulous	funnel	pointed	negative
Hawassa	131	18	Intensive	Poor	Group barn	Yes	Whole udder	No	No	17	cross	4	2	2	no	8	2	absent	absent	normal	3	bowl	normal	funnel	pointed	negative
Hawassa	132	18	Intensive	Poor	Group barn	Yes	Whole udder	No	No	17	local	5	2	2	no	3	2	absent	absent	clot & yellowish	4	round	normal	wide	round	positive		Clinical
Hawassa	133	18	Intensive	Poor	Group barn	Yes	Whole udder	No	No	17	cross	7	4	1	yes	10	2	absent	absent	normal	3	round	normal	cylinder	flat	positive
Hawassa	134	18	Intensive	Poor	Group barn	Yes	Whole udder	No	No	17	cross	4	2	1	no	8	2	absent	absent	normal	3	bowl	normal	wide	round	positive
Hawassa	135	18	Intensive	Poor	Group barn	Yes	Whole udder	No	No	17	cross	9	6	1	yes	10	2	present	absent	normal	4	bowl	pendulous	cylinder	flat	positive
Hawassa	136	18	Intensive	Poor	Group barn	Yes	Whole udder	No	No	17	cross	5	2	3	no	8	2	absent	present	normal	4	round	normal	wide	round	positive	s.aureus
Hawassa	137	18	Intensive	Poor	Group barn	Yes	Whole udder	No	No	17	cross	4	2	1	no	9	2	absent	absent	normal	3	bowl	normal	funnel	pointed	positive
Hawassa	138	19	Intensive	Poor	Group barn	No	Whole udder	No	Yes	16	cross	5	2	2	no	9	2	absent	absent	normal	3	bowl	normal	funnel	pointed	positive
Hawassa	139	19	Intensive	Poor	Group barn	No	Whole udder	No	Yes	16	cross	4	2	2	yes	13	2	absent	absent	normal	4	bowl	normal	cylinder	flat	negative
Hawassa	140	19	Intensive	Poor	Group barn	No	Whole udder	No	Yes	16	cross	5	3	1	yes	10	2	absent	absent	normal	4	round	normal	wide	round	positive
Hawassa	141	19	Intensive	Poor	Group barn	No	Whole udder	No	Yes	16	cross	4	2	2	yes	10	2	absent	absent	normal	4	round	normal	funnel	pointed	negative
Hawassa	142	19	Intensive	Poor	Group barn	No	Whole udder	No	Yes	16	cross	9	6	2	yes	8	2	present	absent	clot	4	round	pendulous	cylinder	flat	positive		Clinical
Hawassa	143	19	Intensive	Poor	Group barn	No	Whole udder	No	Yes	16	cross	6	3	1	yes	12	2	absent	absent	normal	4	bowl	normal	wide	round	positive
Hawassa	144	19	Intensive	Poor	Group barn	No	Whole udder	No	Yes	16	cross	7	3	3	yes	10	2	absent	absent	normal	3	round	normal	wide	round	positive
Hawassa	145	20	Intensive	Poor	Group barn	No	Teats only	No	No	12	cross	3	1	2	no	6	2	absent	absent	normal	2	cup	normal	wide	round	negative
Hawassa	146	20	Intensive	Poor	Group barn	No	Teats only	No	No	12	cross	7	4	1	yes	12	2	absent	absent	normal	2	bowl	pendulous	wide	round	positive
Hawassa	147	20	Intensive	Poor	Group barn	No	Teats only	No	No	12	local	9	6	1	yes	2	2	absent	absent	normal	3	round	pendulous	cylinder	flat	positive
Hawassa	148	20	Intensive	Poor	Group barn	No	Teats only	No	No	12	cross	8	5	1	yes	13	2	absent	absent	normal	3	round	pendulous	funnel	pointed	positive
Hawassa	149	20	Intensive	Poor	Group barn	No	Teats only	No	No	12	cross	9	6	3	yes	9	2	present	absent	normal	2	round	pendulous	wide	round	positive
Hawassa	150	20	Intensive	Poor	Group barn	No	Teats only	No	No	12	cross	5	2	3	no	8	2	absent	absent	normal	2	round	normal	wide	round	positive	s.aureus
Hawassa	151	21	Intensive	Poor	Group barn	No	Teats only	Yes	No	14	cross	7	4	1	yes	12	2	absent	absent	normal	3	bowl	pendulous	wide	round	positive
Hawassa	152	21	Intensive	Poor	Group barn	No	Teats only	Yes	No	14	cross	10	6	3	yes	7	2	present	absent	watery	2	round	pendulous	cylinder	flat	positive	s.aureus
Hawassa	153	21	Intensive	Poor	Group barn	No	Teats only	Yes	No	14	cross	7	4	1	yes	10	2	absent	absent	normal	2	round	pendulous	cylinder	flat	positive	s.aureus
Hawassa	154	21	Intensive	Poor	Group barn	No	Teats only	Yes	No	14	cross	8	5	2	yes	12	2	absent	absent	normal	3	round	pendulous	cylinder	flat	positive
Hawassa	155	21	Intensive	Poor	Group barn	No	Teats only	Yes	No	14	cross	6	3	2	yes	9	2	absent	absent	normal	2	bowl	pendulous	cylinder	flat	negative
Hawassa	156	21	Intensive	Poor	Group barn	No	Teats only	Yes	No	14	cross	7	4	2	yes	10	2	absent	absent	normal	2	bowl	pendulous	cylinder	flat	positive
Hawassa	157	21	Intensive	Poor	Group barn	No	Teats only	Yes	No	14	cross	3	1	2	no	5	2	absent	absent	normal	3	cup	normal	cylinder	flat	negative
Hawassa	158	21	Intensive	Poor	Group barn	No	Teats only	Yes	No	14	cross	4	2	1	no	8	2	absent	absent	normal	3	bowl	normal	cylinder	flat	positive
Hawassa	159	22	Intensive	Poor	Stall barn	No	Teats only	No	No	22	cross	3	1	2	no	5	2	absent	absent	normal	2	round	normal	wide	round	negative
Hawassa	160	22	Intensive	Poor	Stall barn	No	Teats only	No	No	22	cross	4	1	3	no	5	2	absent	absent	normal	2	cup	normal	wide	round	positive
Hawassa	161	22	Intensive	Poor	Stall barn	No	Teats only	No	No	22	local	6	3	2	yes	4	2	absent	absent	normal	2	cup	pendulous	funnel	pointed	negative
Hawassa	162	22	Intensive	Poor	Stall barn	No	Teats only	No	No	22	cross	8	5	3	yes	12	2	absent	absent	yellowish	3	round	pendulous	cylinder	flat	positive		Clinical
Hawassa	163	22	Intensive	Poor	Stall barn	No	Teats only	No	No	22	cross	8	4	1	yes	12	2	absent	absent	normal	4	bowl	pendulous	cylinder	flat	positive
Hawassa	164	22	Intensive	Poor	Stall barn	No	Teats only	No	No	22	cross	5	2	3	no	11	2	absent	absent	normal	3	round	normal	funnel	pointed	positive	s.aureus
Hawassa	165	22	Intensive	Poor	Stall barn	No	Teats only	No	No	22	cross	4	1	3	no	6	2	absent	absent	normal	2	round	normal	funnel	pointed	negative
Hawassa	166	22	Intensive	Poor	Stall barn	No	Teats only	No	No	22	cross	7	4	1	yes	12	2	absent	absent	normal	3	bowl	pendulous	cylinder	flat	positive
Hawassa	167	22	Intensive	Poor	Stall barn	No	Teats only	No	No	22	cross	8	5	3	yes	12	2	absent	absent	normal	2	bowl	pendulous	cylinder	flat	positive	s.aureus
Hawassa	168	22	Intensive	Poor	Stall barn	No	Teats only	No	No	22	cross	4	2	2	no	8	2	absent	absent	normal	2	round	normal	wide	round	positive
Hawassa	169	23	Semi-intensive	Good	Group barn	Yes	Teats only	Yes	Yes	10	local	7	3	2	yes	4	2	absent	absent	normal	2	cup	normal	wide	round	negative
Hawassa	170	23	Semi-intensive	Good	Group barn	Yes	Teats only	Yes	Yes	10	cross	5	2	3	yes	8	2	absent	absent	normal	2	bowl	normal	cylinder	round	negative
Hawassa	171	23	Semi-intensive	Good	Group barn	Yes	Teats only	Yes	Yes	10	local	5	2	3	yes	4	2	absent	absent	normal	3	cup	normal	cylinder	flat	negative
Hawassa	172	23	Semi-intensive	Good	Group barn	Yes	Teats only	Yes	Yes	10	local	5	2	3	yes	3	2	absent	absent	normal	2	cup	normal	funnel	pointed	negative
Hawassa	173	24	Intensive	Good	Group barn	No	Whole udder	Yes	No	15	cross	8	5	2	yes	10	2	absent	absent	normal	3	round	pendulous	funnel	pointed	positive
Hawassa	174	24	Intensive	Good	Group barn	No	Whole udder	Yes	No	15	cross	3	1	2	no	5	2	absent	absent	normal	3	round	normal	funnel	pointed	negative
Hawassa	175	24	Intensive	Good	Group barn	No	Whole udder	Yes	No	15	cross	5	2	3	no	7	2	absent	absent	normal	3	round	normal	wide	round	positive
Hawassa	176	24	Intensive	Good	Group barn	No	Whole udder	Yes	No	15	cross	6	3	1	yes	13	2	absent	present	clot	2	bowl	normal	cylinder	flat	positive	s.aureus	Clinical
Hawassa	177	24	Intensive	Good	Group barn	No	Whole udder	Yes	No	15	cross	6	3	2	yes	9	2	absent	absent	normal	2	bowl	pendulous	wide	round	negative
Hawassa	178	24	Intensive	Good	Group barn	No	Whole udder	Yes	No	15	cross	6	3	1	yes	11	2	absent	absent	normal	3	bowl	normal	cylinder	flat	positive
Hawassa	179	24	Intensive	Good	Group barn	No	Whole udder	Yes	No	15	cross	8	5	1	yes	11	2	absent	absent	normal	3	bowl	pendulous	cylinder	flat	positive
Hawassa	180	24	Intensive	Good	Group barn	No	Whole udder	Yes	No	15	cross	7	4	1	yes	13	2	absent	absent	normal	2	bowl	pendulous	wide	round	positive	s.aureus
Hawassa	181	24	Intensive	Good	Group barn	No	Whole udder	Yes	No	15	cross	7	3	3	no	10	2	absent	absent	normal	3	bowl	normal	cylinder	flat	positive
Hawassa	182	25	Intensive	Good	Stall barn	No	Teats only	Yes	Yes	112	cross	5	2	2	yes	9	2	absent	absent	normal	3	round	normal	cylinder	pointed	negative
Hawassa	1183	25	Intensive	Good	Stall barn	No	Teats only	Yes	Yes	112	cross	6	3	1	no	8	2	absent	absent	normal	2	round	normal	wide	round	positive
Hawassa	184	25	Intensive	Good	Stall barn	No	Teats only	Yes	Yes	112	cross	6	2	3	yes	9	2	absent	absent	normal	2	bowl	normal	cylinder	flat	positive
Hawassa	185	25	Intensive	Good	Stall barn	No	Teats only	Yes	Yes	112	cross	5	2	3	no	8	2	absent	absent	normal	2	round	normal	wide	round	positive
Hawassa	186	25	Intensive	Good	Stall barn	No	Teats only	Yes	Yes	112	cross	4	2	1	no	8	2	absent	absent	normal	3	round	normal	wide	round	positive
Hawassa	187	25	Intensive	Good	Stall barn	No	Teats only	Yes	Yes	112	cross	10	7	2	yes	7	2	present	absent	normal	2	round	pendulous	wide	round	positive
Hawassa	188	25	Intensive	Good	Stall barn	No	Teats only	Yes	Yes	112	cross	3	1	2	no	6	2	absent	absent	normal	2	cup	normal	wide	round	negative
Hawassa	189	25	Intensive	Good	Stall barn	No	Teats only	Yes	Yes	112	cross	4	2	1	no	8	2	absent	absent	normal	2	round	normal	funnel	pointed	positive
Hawassa	190	25	Intensive	Good	Stall barn	No	Teats only	Yes	Yes	112	cross	5	2	3	no	8	2	absent	absent	normal	3	bowl	normal	wide	round	positive
Hawassa	191	25	Intensive	Good	Stall barn	No	Teats only	Yes	Yes	112	cross	5	2	2	no	8	2	absent	absent	normal	2	round	normal	wide	round	positive
Hawassa	192	25	Intensive	Good	Stall barn	No	Teats only	Yes	Yes	112	cross	6	3	1	no	7	2	absent	absent	normal	3	round	normal	wide	round	positive
Hawassa	193	25	Intensive	Good	Stall barn	No	Teats only	Yes	Yes	112	cross	6	2	3	no	9	2	absent	absent	normal	3	round	normal	funnel	pointed	positive	s.aureus
Hawassa	194	25	Intensive	Good	Stall barn	No	Teats only	Yes	Yes	112	cross	4	2	1	no	6	2	absent	absent	normal	2	round	normal	cylinder	flat	positive
Hawassa	195	25	Intensive	Good	Stall barn	No	Teats only	Yes	Yes	112	cross	5	2	3	yes	7	2	absent	absent	normal	3	bowl	normal	funnel	pointed	negative
Hawassa	196	25	Intensive	Good	Stall barn	No	Teats only	Yes	Yes	112	cross	6	3	2	no	6	2	absent	absent	normal	2	round	normal	cylinder	flat	positive
Hawassa	197	25	Intensive	Good	Stall barn	No	Teats only	Yes	Yes	112	cross	6	4	1	no	8	2	absent	absent	normal	2	round	pendulous	funnel	pointed	positive
Hawassa	198	25	Intensive	Good	Stall barn	No	Teats only	Yes	Yes	112	local	11	7	1	yes	2	2	present	absent	normal	2	round	pendulous	funnel	pointed	positive
Hawassa	199	25	Intensive	Good	Stall barn	No	Teats only	Yes	Yes	112	cross	5	2	3	yes	7	2	absent	absent	normal	2	round	normal	wide	round	negative
Hawassa	200	25	Intensive	Good	Stall barn	No	Teats only	Yes	Yes	112	cross	6	3	2	yes	9	2	absent	absent	normal	2	bowl	normal	funnel	pointed	positive
Hawassa	201	25	Intensive	Good	Stall barn	No	Teats only	Yes	Yes	112	cross	8	5	1	yes	7	2	present	present	normal	3	cup	pendulous	wide	round	positive
Hawassa	202	25	Intensive	Good	Stall barn	No	Teats only	Yes	Yes	112	cross	7	4	1	yes	12	2	absent	absent	normal	2	bowl	pendulous	wide	round	positive
Hawassa	203	25	Intensive	Good	Stall barn	No	Teats only	Yes	Yes	112	cross	3	1	2	no	5	2	absent	absent	normal	2	round	normal	cylinder	flat	negative
Hawassa	204	25	Intensive	Good	Stall barn	No	Teats only	Yes	Yes	112	cross	9	6	1	yes	7	2	present	absent	normal	3	bowl	pendulous	cylinder	flat	positive
Hawassa	205	25	Intensive	Good	Stall barn	No	Teats only	Yes	Yes	112	cross	6	3	2	yes	9	2	absent	absent	normal	2	round	normal	cylinder	flat	positive
Hawassa	206	25	Intensive	Good	Stall barn	No	Teats only	Yes	Yes	112	cross	6	3	1	no	7	2	absent	absent	normal	2	round	normal	cylinder	flat	positive
Hawassa	207	25	Intensive	Good	Stall barn	No	Teats only	Yes	Yes	112	cross	7	4	1	yes	7	2	absent	absent	normal	2	round	pendulous	cylinder	flat	positive
Hawassa	208	25	Intensive	Good	Stall barn	No	Teats only	Yes	Yes	112	cross	10	7	2	yes	7	2	present	absent	normal	2	round	pendulous	cylinder	flat	positive
Hawassa	209	25	Intensive	Good	Stall barn	No	Teats only	Yes	Yes	112	cross	6	3	2	yes	9	2	absent	absent	normal	2	round	normal	cylinder	round	negative
Hawassa	210	25	Intensive	Good	Stall barn	No	Teats only	Yes	Yes	112	cross	5	2	3	yes	8	2	absent	absent	normal	3	cup	normal	funnel	pointed	negative
Hawassa	211	25	Intensive	Good	Stall barn	No	Teats only	Yes	Yes	112	cross	3	1	2	no	5	2	absent	absent	normal	2	cup	normal	cylinder	flat	positive
Hawassa	212	25	Intensive	Good	Stall barn	No	Teats only	Yes	Yes	112	cross	8	5	2	yes	8	2	absent	absent	normal	2	round	pendulous	funnel	pointed	positive
Hawassa	213	25	Intensive	Good	Stall barn	No	Teats only	Yes	Yes	112	cross	6	3	1	no	7	2	absent	absent	normal	3	bowl	normal	cylinder	flat	positive
Hawassa	214	25	Intensive	Good	Stall barn	No	Teats only	Yes	Yes	112	cross	5	2	3	yes	6	2	absent	absent	normal	3	bowl	normal	funnel	pointed	negative
Hawassa	215	25	Intensive	Good	Stall barn	No	Teats only	Yes	Yes	112	cross	4	2	1	no	9	2	absent	absent	normal	2	bowl	normal	wide	round	positive
Hawassa	216	25	Intensive	Good	Stall barn	No	Teats only	Yes	Yes	112	cross	3	1	2	no	5	2	absent	absent	normal	2	round	normal	funnel	pointed	negative
Hawassa	217	25	Intensive	Good	Stall barn	No	Teats only	Yes	Yes	112	cross	4	1	2	no	6	2	absent	absent	normal	3	cup	normal	funnel	pointed	positive
Hawassa	218	25	Intensive	Good	Stall barn	No	Teats only	Yes	Yes	112	cross	6	3	2	yes	9	2	absent	absent	normal	3	round	normal	wide	round	positive
Hawassa	219	25	Intensive	Good	Stall barn	No	Teats only	Yes	Yes	112	cross	5	2	3	no	9	2	absent	absent	normal	2	bowl	normal	cylinder	flat	positive	s.aureus
Hawassa	220	25	Intensive	Good	Stall barn	No	Teats only	Yes	Yes	112	cross	5	2	2	no	8	2	absent	absent	normal	2	round	normal	wide	round	positive
Hawassa	221	25	Intensive	Good	Stall barn	No	Teats only	Yes	Yes	112	local	8	5	1	yes	3	2	absent	absent	normal	3	cup	pendulous	wide	round	negative
Hawassa	222	25	Intensive	Good	Stall barn	No	Teats only	Yes	Yes	112	cross	6	3	2	yes	9	2	absent	absent	normal	2	bowl	pendulous	cylinder	round	negative
Hawassa	223	25	Intensive	Good	Stall barn	No	Teats only	Yes	Yes	112	cross	7	4	1	yes	8	2	absent	absent	normal	3	round	pendulous	funnel	pointed	positive
Hawassa	224	25	Intensive	Good	Stall barn	No	Teats only	Yes	Yes	112	cross	4	2	2	no	9	2	absent	absent	normal	4	bowl	normal	wide	round	positive
Hawassa	225	25	Intensive	Good	Stall barn	No	Teats only	Yes	Yes	112	cross	3	1	2	no	5	2	absent	absent	normal	3	round	normal	cylinder	round	negative
Hawassa	226	25	Intensive	Good	Stall barn	No	Teats only	Yes	Yes	112	cross	7	4	1	yes	8	2	absent	absent	normal	3	round	pendulous	cylinder	flat	positive	s.aureus
Hawassa	227	25	Intensive	Good	Stall barn	No	Teats only	Yes	Yes	112	cross	7	4	1	yes	6	2	absent	absent	normal	2	round	pendulous	wide	round	positive
Hawassa	228	25	Intensive	Good	Stall barn	No	Teats only	Yes	Yes	112	cross	6	2	3	no	8	2	absent	absent	normal	2	round	normal	cylinder	flat	positive
Hawassa	229	25	Intensive	Good	Stall barn	No	Teats only	Yes	Yes	112	cross	4	2	1	no	9	2	absent	absent	normal	2	bowl	normal	wide	round	positive
Hawassa	230	25	Intensive	Good	Stall barn	No	Teats only	Yes	Yes	112	cross	9	5	2	yes	7	2	present	absent	normal	3	round	pendulous	funnel	pointed	positive
Hawassa	231	25	Intensive	Good	Stall barn	No	Teats only	Yes	Yes	112	cross	8	4	3	yes	7	2	absent	absent	normal	2	cup	pendulous	funnel	pointed	positive
Hawassa	232	25	Intensive	Good	Stall barn	No	Teats only	Yes	Yes	112	cross	9	5	3	yes	6	2	present	absent	normal	2	round	pendulous	funnel	pointed	positive
Hawassa	233	25	Intensive	Good	Stall barn	No	Teats only	Yes	Yes	112	cross	8	5	1	yes	8	2	absent	absent	normal	3	round	pendulous	wide	round	positive	s.aureus
Hawassa	234	25	Intensive	Good	Stall barn	No	Teats only	Yes	Yes	112	cross	10	7	1	yes	6	2	present	absent	normal	2	bowl	pendulous	wide	round	positive
Hawassa	235	25	Intensive	Good	Stall barn	No	Teats only	Yes	Yes	112	cross	4	2	2	no	8	2	absent	absent	normal	2	round	normal	funnel	pointed	negative
Hawassa	236	25	Intensive	Good	Stall barn	No	Teats only	Yes	Yes	112	cross	6	3	1	no	6	2	absent	absent	normal	2	bowl	normal	cylinder	flat	positive
Hawassa	237	25	Intensive	Good	Stall barn	No	Teats only	Yes	Yes	112	cross	8	5	1	yes	8	2	absent	absent	normal	2	round	pendulous	cylinder	flat	positive
Hawassa	238	25	Intensive	Good	Stall barn	No	Teats only	Yes	Yes	112	cross	7	4	1	yes	7	2	absent	absent	normal	2	cup	pendulous	cylinder	flat	positive
Hawassa	239	26	Intensive	Good	Stall barn	Yes	Whole udder	No	Yes	12	cross	5	2	3	yes	6	2	absent	absent	normal	3	cup	normal	funnel	pointed	negative
Hawassa	240	26	Intensive	Good	Stall barn	Yes	Whole udder	No	Yes	12	cross	5	3	1	yes	10	2	absent	absent	clot	2	round	normal	wide	round	positive		Clinical
Hawassa	241	26	Intensive	Good	Stall barn	Yes	Whole udder	No	Yes	12	cross	9	6	3	yes	6	2	present	absent	normal	3	cup	pendulous	wide	round	positive
Hawassa	242	26	Intensive	Good	Stall barn	Yes	Whole udder	No	Yes	12	cross	9	6	1	yes	9	2	present	absent	normal	3	round	pendulous	funnel	pointed	positive
Hawassa	243	26	Intensive	Good	Stall barn	Yes	Whole udder	No	Yes	12	cross	5	2	2	yes	9	2	absent	absent	normal	2	bowl	normal	cylinder	flat	negative
Hawassa	244	27	Semi-intensive	Poor	Stall barn	No	Whole udder	No	Yes	9	cross	3	1	2	no	5	2	absent	absent	normal	3	cup	normal	cylinder	round	negative
Hawassa	245	27	Semi-intensive	Poor	Stall barn	No	Whole udder	No	Yes	9	cross	5	3	1	no	13	2	absent	absent	normal	2	bowl	normal	funnel	pointed	positive
Hawassa	246	27	Semi-intensive	Poor	Stall barn	No	Whole udder	No	Yes	9	cross	4	1	3	no	6	2	absent	absent	normal	3	round	normal	cylinder	flat	positive
Hawassa	247	27	Semi-intensive	Poor	Stall barn	No	Whole udder	No	Yes	9	cross	4	2	1	no	8	2	absent	absent	normal	2	bowl	normal	cylinder	round	negative
Hawassa	248	27	Semi-intensive	Poor	Stall barn	No	Whole udder	No	Yes	9	cross	8	6	1	yes	9	2	absent	absent	normal	2	round	pendulous	cylinder	flat	positive
Hawassa	249	28	Intensive	Poor	Group barn	No	Teats only	No	No	13	local	6	3	2	yes	3	2	absent	absent	normal	2	cup	normal	funnel	pointed	negative
Hawassa	250	28	Intensive	Poor	Group barn	No	Teats only	No	No	13	cross	5	3	1	no	11	2	absent	absent	normal	3	bowl	normal	cylinder	flat	positive	s.aureus
Hawassa	251	28	Intensive	Poor	Group barn	No	Teats only	No	No	13	local	9	5	2	yes	3	2	present	absent	normal	3	round	pendulous	cylinder	pointed	negative
Hawassa	252	28	Intensive	Poor	Group barn	No	Teats only	No	No	13	cross	6	2	3	yes	9	2	absent	absent	normal	2	round	normal	cylinder	round	negative
Hawassa	253	28	Intensive	Poor	Group barn	No	Teats only	No	No	13	cross	9	6	2	yes	8	2	present	absent	normal	2	round	pendulous	wide	round	positive	s.aureus
Hawassa	254	28	Intensive	Poor	Group barn	No	Teats only	No	No	13	cross	7	4	1	yes	12	2	absent	absent	normal	3	bowl	pendulous	wide	round	positive
Hawassa	255	28	Intensive	Poor	Group barn	No	Teats only	No	No	13	cross	10	7	1	yes	7	2	present	absent	normal	3	bowl	pendulous	wide	round	positive
Hawassa	256	29	Semi-intensive	Good	Stall barn	No	Whole udder	Yes	Yes	10	cross	5	3	1	yes	10	2	absent	absent	normal	3	round	pendulous	cylinder	round	negative
Hawassa	257	29	Semi-intensive	Good	Stall barn	No	Whole udder	Yes	Yes	10	local	7	4	2	yes	3	2	absent	absent	normal	3	round	pendulous	funnel	pointed	negative
Hawassa	258	29	Semi-intensive	Good	Stall barn	No	Whole udder	Yes	Yes	10	cross	4	2	2	no	8	2	absent	absent	normal	2	cup	normal	wide	round	negative
Hawassa	259	29	Semi-intensive	Good	Stall barn	No	Whole udder	Yes	Yes	10	cross	5	3	1	yes	12	2	absent	absent	normal	2	bowl	pendulous	funnel	pointed	negative
Hawassa	260	30	Semi-intensive	Good	Stall barn	No	Whole udder	Yes	Yes	7	cross	3	1	2	no	6	2	absent	absent	normal	3	bowl	normal	funnel	pointed	negative
Hawassa	261	30	Semi-intensive	Good	Stall barn	No	Whole udder	Yes	Yes	7	cross	6	3	2	yes	9	2	absent	absent	normal	2	round	normal	funnel	pointed	negative
Hawassa	262	30	Semi-intensive	Good	Stall barn	No	Whole udder	Yes	Yes	7	cross	4	2	2	yes	10	2	absent	absent	normal	2	bowl	normal	cylinder	pointed	negative
Hawassa	263	31	Intensive	Good	Stall barn	No	Whole udder	Yes	No	17	cross	4	2	1	no	9	2	absent	absent	normal	2	bowl	normal	cylinder	flat	positive
Hawassa	264	31	Intensive	Good	Stall barn	No	Whole udder	Yes	No	17	cross	3	1	2	no	5	2	absent	absent	normal	2	round	normal	cylinder	flat	negative
Hawassa	265	31	Intensive	Good	Stall barn	No	Whole udder	Yes	No	17	cross	9	6	2	yes	8	2	present	absent	normal	2	round	pendulous	funnel	pointed	positive
Hawassa	266	31	Intensive	Good	Stall barn	No	Whole udder	Yes	No	17	cross	7	4	1	yes	14	2	absent	absent	normal	4	bowl	pendulous	cylinder	flat	positive
Hawassa	267	31	Intensive	Good	Stall barn	No	Whole udder	Yes	No	17	cross	7	3	3	yes	11	2	absent	absent	clot	3	bowl	normal	wide	round	positive		Clinical
Hawassa	268	31	Intensive	Good	Stall barn	No	Whole udder	Yes	No	17	cross	7	3	3	yes	11	2	absent	absent	normal	2	round	normal	funnel	pointed	positive	s.aureus
Hawassa	269	31	Intensive	Good	Stall barn	No	Whole udder	Yes	No	17	cross	4	2	1	no	9	2	absent	absent	normal	2	round	normal	funnel	pointed	positive
Hawassa	270	31	Intensive	Good	Stall barn	No	Whole udder	Yes	No	17	cross	6	3	3	no	10	2	absent	absent	normal	4	bowl	normal	wide	round	positive
Hawassa	271	32	Intensive	Poor	Group barn	No	Whole udder	No	Yes	12	cross	8	5	1	yes	10	2	absent	absent	normal	4	bowl	pendulous	wide	round	positive
Hawassa	272	32	Intensive	Poor	Group barn	No	Whole udder	No	Yes	12	cross	7	4	1	yes	10	2	absent	absent	normal	3	bowl	pendulous	cylinder	flat	positive
Hawassa	273	32	Intensive	Poor	Group barn	No	Whole udder	No	Yes	12	cross	4	2	1	yes	9	2	absent	absent	normal	4	round	normal	funnel	pointed	negative
Hawassa	274	32	Intensive	Poor	Group barn	No	Whole udder	No	Yes	12	cross	5	3	1	yes	11	2	absent	absent	normal	4	bowl	normal	cylinder	flat	positive
Hawassa	275	32	Intensive	Poor	Group barn	No	Whole udder	No	Yes	12	cross	4	1	2	no	6	2	absent	absent	normal	2	round	normal	wide	round	negative
Hawassa	276	33	Intensive	Good	Stall barn	No	Whole udder	Yes	No	21	cross	9	7	1	yes	9	2	present	present	normal	2	round	pendulous	wide	round	positive	s.aureus
Hawassa	277	33	Intensive	Good	Stall barn	No	Whole udder	Yes	No	21	cross	7	4	2	yes	12	2	absent	absent	normal	3	bowl	pendulous	wide	round	positive	s.aureus
Hawassa	278	33	Intensive	Good	Stall barn	No	Whole udder	Yes	No	21	cross	3	1	2	no	5	2	absent	absent	normal	3	cup	normal	wide	round	negative
Hawassa	279	33	Intensive	Good	Stall barn	No	Whole udder	Yes	No	21	cross	4	1	3	no	6	2	absent	absent	normal	3	cup	normal	cylinder	flat	positive
Hawassa	280	33	Intensive	Good	Stall barn	No	Whole udder	Yes	No	21	cross	4	2	1	no	9	2	absent	absent	normal	2	bowl	normal	funnel	pointed	positive
Hawassa	281	33	Intensive	Good	Stall barn	No	Whole udder	Yes	No	21	cross	6	3	2	yes	9	2	absent	absent	normal	3	round	normal	funnel	pointed	positive
Hawassa	282	33	Intensive	Good	Stall barn	No	Whole udder	Yes	No	21	cross	3	1	2	no	5	2	absent	absent	normal	2	cup	normal	wide	round	negative
Hawassa	283	33	Intensive	Good	Stall barn	No	Whole udder	Yes	No	21	cross	5	3	1	no	12	2	absent	absent	normal	3	round	normal	funnel	pointed	positive
Hawassa	284	33	Intensive	Good	Stall barn	No	Whole udder	Yes	No	21	cross	9	6	3	yes	9	2	present	absent	normal	3	bowl	pendulous	wide	round	positive
Hawassa	285	33	Intensive	Good	Stall barn	No	Whole udder	Yes	No	21	cross	6	3	1	yes	10	2	absent	absent	normal	2	round	normal	cylinder	flat	positive
Hawassa	286	34	Intensive	Poor	Stall barn	No	Teats only	No	Yes	18	cross	4	2	1	no	8	2	absent	absent	normal	3	bowl	normal	cylinder	flat	positive
Hawassa	287	34	Intensive	Poor	Stall barn	No	Teats only	No	Yes	18	cross	3	1	2	no	5	2	absent	absent	normal	3	cup	normal	funnel	pointed	negative
Hawassa	288	34	Intensive	Poor	Stall barn	No	Teats only	No	Yes	18	cross	4	2	1	no	9	2	absent	absent	normal	3	bowl	normal	wide	round	positive
Hawassa	289	34	Intensive	Poor	Stall barn	No	Teats only	No	Yes	18	cross	8	5	1	yes	12	2	absent	absent	normal	2	round	pendulous	wide	round	positive
Hawassa	290	34	Intensive	Poor	Stall barn	No	Teats only	No	Yes	18	cross	4	2	1	no	8	2	absent	absent	normal	2	round	normal	wide	round	positive
Hawassa	291	34	Intensive	Poor	Stall barn	No	Teats only	No	Yes	18	local	4	2	2	no	3	2	absent	absent	normal	2	round	normal	funnel	pointed	negative
Hawassa	292	34	Intensive	Poor	Stall barn	No	Teats only	No	Yes	18	cross	9	6	3	yes	7	2	present	absent	normal	3	round	pendulous	funnel	pointed	positive
Hawassa	293	34	Intensive	Poor	Stall barn	No	Teats only	No	Yes	18	cross	4	1	3	no	5	2	absent	absent	normal	2	cup	normal	funnel	pointed	negative
Hawassa	294	34	Intensive	Poor	Stall barn	No	Teats only	No	Yes	18	cross	9	6	2	yes	7	2	present	absent	normal	3	round	pendulous	funnel	pointed	positive
Hawassa	295	35	Semi-intensive	Poor	Group barn	No	Whole udder	No	Yes	8	local	11	7	1	yes	2	2	present	absent	normal	4	round	pendulous	wide	round	positive
Hawassa	296	35	Semi-intensive	Poor	Group barn	No	Whole udder	No	Yes	8	cross	4	2	1	no	9	2	absent	absent	clot & yellowish	3	round	normal	cylinder	flat	positive		Clinical
Hawassa	297	35	Semi-intensive	Poor	Group barn	No	Whole udder	No	Yes	8	cross	6	3	3	yes	14	2	absent	absent	normal	4	bowl	normal	wide	round	positive	s.aureus
Hawassa	298	35	Semi-intensive	Poor	Group barn	No	Whole udder	No	Yes	8	cross	4	1	3	no	6	2	absent	absent	normal	4	round	normal	cylinder	flat	positive
Hawassa	299	36	Intensive	Poor	Group barn	Yes	Whole udder	No	Yes	11	cross	4	2	2	no	9	2	absent	absent	normal	3	bowl	normal	wide	round	positive
Hawassa	300	36	Intensive	Poor	Group barn	Yes	Whole udder	No	Yes	11	local	9	7	2	yes	3	2	present	absent	normal	4	round	pendulous	funnel	pointed	positive
Hawassa	301	36	Intensive	Poor	Group barn	Yes	Whole udder	No	Yes	11	cross	3	1	2	no	6	2	absent	absent	normal	2	round	normal	cylinder	round	negative
Hawassa	302	36	Intensive	Poor	Group barn	Yes	Whole udder	No	Yes	11	cross	4	2	2	no	8	2	absent	absent	normal	3	round	normal	wide	round	positive
Hawassa	303	36	Intensive	Poor	Group barn	Yes	Whole udder	No	Yes	11	cross	7	4	1	yes	10	2	absent	absent	normal	4	bowl	pendulous	wide	round	positive
Hawassa	304	37	Semi-intensive	Poor	Group barn	No	Teats only	Yes	No	10	cross	7	3	3	yes	10	2	absent	absent	normal	2	bowl	normal	funnel	pointed	positive	s.aureus
Hawassa	305	37	Semi-intensive	Poor	Group barn	No	Teats only	Yes	No	10	cross	9	7	1	yes	9	2	present	absent	normal	2	bowl	pendulous	funnel	pointed	positive
Hawassa	306	37	Semi-intensive	Poor	Group barn	No	Teats only	Yes	No	10	cross	5	2	2	no	8	2	absent	absent	normal	3	round	normal	wide	round	positive
Hawassa	307	37	Semi-intensive	Poor	Group barn	No	Teats only	Yes	No	10	local	8	4	2	yes	3	2	absent	absent	normal	2	cup	pendulous	cylinder	flat	negative
Hawassa	308	37	Semi-intensive	Poor	Group barn	No	Teats only	Yes	No	10	cross	5	2	2	no	8	2	absent	absent	normal	2	round	normal	cylinder	flat	positive
Hawassa	309	37	Semi-intensive	Poor	Group barn	No	Teats only	Yes	No	10	cross	7	4	1	yes	12	2	absent	absent	normal	3	bowl	pendulous	cylinder	flat	positive
Hawassa	310	38	Intensive	Good	Stall barn	No	Whole udder	Yes	No	19	cross	8	4	3	yes	10	2	present	absent	normal	3	bowl	pendulous	wide	round	positive	s.aureus
Hawassa	311	38	Intensive	Good	Stall barn	No	Whole udder	Yes	No	19	cross	3	1	2	no	5	2	absent	absent	normal	2	cup	normal	funnel	pointed	negative
Hawassa	312	38	Intensive	Good	Stall barn	No	Whole udder	Yes	No	19	cross	4	1	3	no	6	2	absent	absent	normal	4	round	normal	wide	round	positive	s.aureus
Hawassa	313	38	Intensive	Good	Stall barn	No	Whole udder	Yes	No	19	cross	5	3	1	no	10	2	absent	absent	normal	2	round	normal	cylinder	flat	positive
Hawassa	314	38	Intensive	Good	Stall barn	No	Whole udder	Yes	No	19	cross	6	3	1	no	11	2	absent	absent	normal	3	round	normal	cylinder	flat	positive
Hawassa	315	38	Intensive	Good	Stall barn	No	Whole udder	Yes	No	19	cross	9	6	1	yes	6	2	present	absent	normal	2	cup	pendulous	cylinder	flat	positive
Hawassa	316	38	Intensive	Good	Stall barn	No	Whole udder	Yes	No	19	cross	4	2	2	no	9	2	absent	absent	normal	2	bowl	normal	cylinder	flat	positive
Hawassa	317	38	Intensive	Good	Stall barn	No	Whole udder	Yes	No	19	cross	3	1	2	no	5	2	absent	absent	normal	2	round	normal	funnel	pointed	negative
Hawassa	318	38	Intensive	Good	Stall barn	No	Whole udder	Yes	No	19	cross	5	2	3	no	8	2	absent	absent	normal	4	bowl	normal	wide	round	positive
Hawassa	319	39	Intensive	Poor	Group barn	No	Whole udder	No	Yes	12	cross	7	3	2	yes	10	2	absent	absent	normal	2	round	pendulous	funnel	pointed	negative
Hawassa	320	39	Intensive	Poor	Group barn	No	Whole udder	No	Yes	12	cross	9	6	2	yes	8	2	absent	absent	normal	2	bowl	pendulous	cylinder	flat	positive
Hawassa	321	39	Intensive	Poor	Group barn	No	Whole udder	No	Yes	12	cross	6	3	1	yes	12	2	absent	absent	normal	3	round	normal	funnel	pointed	positive
Hawassa	322	39	Intensive	Poor	Group barn	No	Whole udder	No	Yes	12	cross	5	2	3	no	8	2	absent	absent	normal	4	bowl	normal	wide	round	positive
Hawassa	323	39	Intensive	Poor	Group barn	No	Whole udder	No	Yes	12	cross	9	6	1	yes	8	2	present	absent	normal	3	round	pendulous	wide	round	positive
Hawassa	324	39	Intensive	Poor	Group barn	No	Whole udder	No	Yes	12	cross	4	2	1	no	8	2	absent	absent	normal	4	round	normal	funnel	pointed	positive
Hawassa	325	40	Semi-intensive	Good	Stall barn	Yes	Whole udder	Yes	Yes	8	cross	4	1	3	no	5	2	absent	absent	normal	3	cup	normal	funnel	pointed	negative
Hawassa	326	40	Semi-intensive	Good	Stall barn	Yes	Whole udder	Yes	Yes	8	local	5	2	2	yes	4	2	absent	absent	normal	3	round	normal	cylinder	flat	negative
Hawassa	327	40	Semi-intensive	Good	Stall barn	Yes	Whole udder	Yes	Yes	8	cross	4	2	1	no	8	2	absent	absent	normal	2	cup	normal	wide	round	negative
Hawassa	328	40	Semi-intensive	Good	Stall barn	Yes	Whole udder	Yes	Yes	8	cross	5	3	1	yes	12	2	absent	absent	normal	2	bowl	pendulous	cylinder	round	negative
Hawassa	329	41	Intensive	Good	Stall barn	No	Whole udder	Yes	No	59	local	8	5	2	yes	3	2	present	absent	normal	2	cup	pendulous	wide	round	negative
Hawassa	330	41	Intensive	Good	Stall barn	No	Whole udder	Yes	No	59	cross	7	4	2	yes	9	2	absent	absent	normal	3	round	pendulous	cylinder	flat	positive
Hawassa	331	41	Intensive	Good	Stall barn	No	Whole udder	Yes	No	59	cross	5	2	2	yes	8	2	absent	absent	normal	3	cup	normal	funnel	pointed	negative
Hawassa	332	41	Intensive	Good	Stall barn	No	Whole udder	Yes	No	59	cross	9	7	1	yes	9	2	present	absent	normal	2	bowl	pendulous	cylinder	flat	positive
Hawassa	333	41	Intensive	Good	Stall barn	No	Whole udder	Yes	No	59	cross	7	4	2	yes	9	2	absent	absent	normal	2	round	pendulous	cylinder	flat	positive
Hawassa	334	41	Intensive	Good	Stall barn	No	Whole udder	Yes	No	59	cross	4	1	2	no	6	2	absent	absent	normal	3	round	normal	cylinder	round	negative
Hawassa	335	41	Intensive	Good	Stall barn	No	Whole udder	Yes	No	59	cross	9	6	2	yes	8	2	present	present	normal	4	round	pendulous	cylinder	flat	positive	s.aureus
Hawassa	336	41	Intensive	Good	Stall barn	No	Whole udder	Yes	No	59	cross	5	2	3	yes	8	2	absent	absent	normal	2	bowl	normal	funnel	pointed	negative
Hawassa	337	41	Intensive	Good	Stall barn	No	Whole udder	Yes	No	59	cross	8	5	3	yes	7	2	present	absent	normal	2	round	pendulous	cylinder	flat	positive
Hawassa	338	41	Intensive	Good	Stall barn	No	Whole udder	Yes	No	59	cross	6	3	2	no	7	2	absent	absent	normal	3	round	normal	wide	round	positive
Hawassa	339	41	Intensive	Good	Stall barn	No	Whole udder	Yes	No	59	cross	5	2	2	yes	8	2	absent	absent	normal	2	cup	normal	cylinder	flat	negative
Hawassa	340	41	Intensive	Good	Stall barn	No	Whole udder	Yes	No	59	cross	6	3	2	no	8	2	absent	absent	normal	2	bowl	normal	funnel	pointed	positive	s.aureus
Hawassa	341	41	Intensive	Good	Stall barn	No	Whole udder	Yes	No	59	cross	5	2	3	yes	7	2	absent	absent	normal	3	cup	normal	cylinder	flat	negative
Hawassa	342	41	Intensive	Good	Stall barn	No	Whole udder	Yes	No	59	cross	8	5	3	yes	10	2	present	absent	normal	2	bowl	pendulous	wide	round	positive
Hawassa	343	41	Intensive	Good	Stall barn	No	Whole udder	Yes	No	59	cross	8	6	1	yes	11	2	absent	absent	normal	2	bowl	pendulous	cylinder	flat	positive
Hawassa	344	41	Intensive	Good	Stall barn	No	Whole udder	Yes	No	59	cross	3	1	2	no	6	2	absent	absent	normal	3	round	normal	funnel	pointed	negative
Hawassa	345	41	Intensive	Good	Stall barn	No	Whole udder	Yes	No	59	cross	4	2	2	no	7	2	absent	absent	normal	3	cup	normal	cylinder	flat	positive
Hawassa	346	41	Intensive	Good	Stall barn	No	Whole udder	Yes	No	59	cross	7	4	1	yes	10	2	absent	present	normal	2	bowl	pendulous	wide	round	positive
Hawassa	347	41	Intensive	Good	Stall barn	No	Whole udder	Yes	No	59	cross	9	6	1	yes	7	2	present	absent	normal	3	round	pendulous	cylinder	flat	positive
Hawassa	348	41	Intensive	Good	Stall barn	No	Whole udder	Yes	No	59	cross	7	4	1	yes	12	2	absent	absent	normal	3	round	pendulous	wide	round	positive
Hawassa	349	41	Intensive	Good	Stall barn	No	Whole udder	Yes	No	59	cross	3	1	2	no	5	2	absent	absent	normal	4	round	normal	cylinder	flat	positive
Hawassa	350	41	Intensive	Good	Stall barn	No	Whole udder	Yes	No	59	cross	5	3	2	yes	7	2	absent	absent	normal	2	round	normal	funnel	pointed	negative
Hawassa	351	41	Intensive	Good	Stall barn	No	Whole udder	Yes	No	59	cross	10	6	2	yes	7	2	present	absent	normal	2	round	pendulous	cylinder	flat	positive
Hawassa	352	41	Intensive	Good	Stall barn	No	Whole udder	Yes	No	59	cross	10	7	3	yes	6	2	present	absent	watery	2	cup	pendulous	cylinder	flat	positive
Hawassa	353	41	Intensive	Good	Stall barn	No	Whole udder	Yes	No	59	cross	4	2	2	no	8	2	absent	absent	normal	3	round	normal	wide	round	negative
Hawassa	354	41	Intensive	Good	Stall barn	No	Whole udder	Yes	No	59	cross	7	4	1	yes	11	2	absent	absent	normal	3	bowl	pendulous	cylinder	flat	positive
Hawassa	355	41	Intensive	Good	Stall barn	No	Whole udder	Yes	No	59	cross	10	7	1	yes	7	2	present	absent	normal	3	cup	pendulous	cylinder	flat	positive
Hawassa	356	41	Intensive	Good	Stall barn	No	Whole udder	Yes	No	59	cross	4	2	2	no	6	2	absent	absent	normal	2	cup	normal	wide	round	negative
Hawassa	357	41	Intensive	Good	Stall barn	No	Whole udder	Yes	No	59	cross	9	6	1	yes	8	2	absent	absent	normal	2	bowl	pendulous	funnel	pointed	positive	s.aureus
Hawassa	358	41	Intensive	Good	Stall barn	No	Whole udder	Yes	No	59	cross	8	5	1	yes	8	2	absent	absent	normal	2	round	pendulous	funnel	pointed	positive
Hawassa	359	41	Intensive	Good	Stall barn	No	Whole udder	Yes	No	59	cross	4	2	2	yes	10	2	absent	absent	normal	2	round	normal	funnel	pointed	negative
Wondogenet	360	42	Semi-intensive	Poor	Group barn	No	Teats only	No	No	10	cross	7	3	3	yes	9	2	absent	absent	normal	2	round	normal	wide	round	negative
Wondogenet	361	42	Semi-intensive	Poor	Group barn	No	Teats only	No	No	10	cross	8	4	3	yes	8	2	present	absent	normal	3	bowl	pendulous	funnel	pointed	positive	s.aureus
Wondogenet	362	42	Semi-intensive	Poor	Group barn	No	Teats only	No	No	10	cross	9	7	1	yes	8	2	present	absent	normal	3	round	pendulous	funnel	pointed	positive
Wondogenet	363	42	Semi-intensive	Poor	Group barn	No	Teats only	No	No	10	cross	4	2	1	no	6	2	absent	absent	normal	2	round	normal	funnel	pointed	negative
Wondogenet	364	42	Semi-intensive	Poor	Group barn	No	Teats only	No	No	10	cross	10	7	2	yes	6	2	present	absent	normal	2	round	pendulous	wide	round	positive
Wondogenet	365	43	Intensive	Poor	Group barn	Yes	Whole udder	No	No	11	cross	9	6	3	yes	8	2	present	absent	normal	3	bowl	pendulous	cylinder	flat	positive
Wondogenet	366	43	Intensive	Poor	Group barn	Yes	Whole udder	No	No	11	cross	9	7	1	yes	9	2	present	absent	normal	4	bowl	pendulous	cylinder	flat	positive	s.aureus
Wondogenet	367	43	Intensive	Poor	Group barn	Yes	Whole udder	No	No	11	cross	7	4	1	yes	11	2	absent	present	clot	4	round	pendulous	cylinder	flat	positive		Clinical
Wondogenet	368	43	Intensive	Poor	Group barn	Yes	Whole udder	No	No	11	cross	4	2	2	yes	12	2	absent	absent	normal	2	bowl	normal	funnel	pointed	negative
Wondogenet	369	43	Intensive	Poor	Group barn	Yes	Whole udder	No	No	11	cross	6	3	2	yes	10	2	absent	absent	normal	3	bowl	normal	wide	round	positive	s.aureus
Wondogenet	370	43	Intensive	Poor	Group barn	Yes	Whole udder	No	No	11	cross	4	2	2	yes	9	2	absent	absent	normal	2	round	normal	cylinder	flat	negative
Wondogenet	371	44	Semi-intensive	Good	Stall barn	No	Whole udder	Yes	Yes	9	cross	7	4	1	yes	11	2	absent	absent	normal	2	bowl	pendulous	cylinder	round	negative
Wondogenet	372	44	Semi-intensive	Good	Stall barn	No	Whole udder	Yes	Yes	9	cross	5	3	1	yes	9	2	absent	absent	normal	2	round	pendulous	funnel	pointed	negative
Wondogenet	373	44	Semi-intensive	Good	Stall barn	No	Whole udder	Yes	Yes	9	cross	4	2	2	no	7	2	absent	absent	normal	2	round	normal	cylinder	flat	negative
Wondogenet	374	44	Semi-intensive	Good	Stall barn	No	Whole udder	Yes	Yes	9	cross	5	2	3	yes	8	2	absent	absent	normal	3	bowl	normal	funnel	pointed	negative
Wondogenet	375	45	Semi-intensive	Good	Group barn	Yes	Whole udder	Yes	No	6	cross	5	2	3	yes	7	2	absent	absent	normal	2	bowl	normal	funnel	pointed	negative
Wondogenet	376	45	Semi-intensive	Good	Group barn	Yes	Whole udder	Yes	No	6	cross	4	2	1	yes	9	2	absent	absent	normal	2	round	normal	funnel	pointed	negative
Wondogenet	377	45	Semi-intensive	Good	Group barn	Yes	Whole udder	Yes	No	6	local	9	5	2	yes	3	2	present	absent	normal	2	cup	pendulous	cylinder	pointed	negative
Wondogenet	378	46	Semi-intensive	Poor	Group barn	Yes	Whole udder	No	No	8	cross	4	2	1	no	6	2	absent	absent	normal	4	round	normal	funnel	pointed	negative
Wondogenet	379	46	Semi-intensive	Poor	Group barn	Yes	Whole udder	No	No	8	cross	7	4	1	yes	10	2	absent	absent	normal	4	round	pendulous	cylinder	flat	positive
Wondogenet	380	46	Semi-intensive	Poor	Group barn	Yes	Whole udder	No	No	8	cross	9	6	3	yes	6	2	present	absent	normal	2	bowl	pendulous	funnel	pointed	positive	s.aureus
Wondogenet	381	46	Semi-intensive	Poor	Group barn	Yes	Whole udder	No	No	8	cross	5	2	3	no	7	2	absent	absent	normal	4	round	normal	wide	round	positive	s.aureus
Wondogenet	382	47	Semi-intensive	Poor	Group barn	No	Whole udder	No	Yes	7	local	10	7	2	yes	2	2	absent	absent	normal	3	cup	pendulous	funnel	pointed	positive
Wondogenet	383	47	Semi-intensive	Poor	Group barn	No	Whole udder	No	Yes	7	cross	6	3	3	yes	13	2	absent	absent	normal	4	bowl	normal	wide	round	positive
Wondogenet	384	47	Semi-intensive	Poor	Group barn	No	Whole udder	No	Yes	7	cross	9	6	2	yes	9	2	absent	absent	normal	3	bowl	pendulous	wide	round	positive
Wondogenet	385	48	Intensive	Poor	Group barn	Yes	Teats only	Yes	No	12	cross	9	6	1	yes	8	2	present	absent	normal	2	bowl	pendulous	wide	round	positive	s.aureus
Wondogenet	386	48	Intensive	Poor	Group barn	Yes	Teats only	Yes	No	12	cross	9	7	1	yes	7	2	absent	absent	normal	3	round	pendulous	wide	round	positive	s.aureus
Wondogenet	387	48	Intensive	Poor	Group barn	Yes	Teats only	Yes	No	12	cross	5	2	3	yes	8	2	absent	absent	normal	3	cup	normal	cylinder	round	negative
Wondogenet	388	48	Intensive	Poor	Group barn	Yes	Teats only	Yes	No	12	local	4	2	2	no	3	2	absent	absent	normal	2	round	normal	funnel	pointed	negative
Wondogenet	389	48	Intensive	Poor	Group barn	Yes	Teats only	Yes	No	12	cross	10	6	3	yes	8	2	present	present	watery	2	round	pendulous	cylinder	flat	positive
Wondogenet	390	48	Intensive	Poor	Group barn	Yes	Teats only	Yes	No	12	cross	4	1	3	no	6	2	absent	absent	normal	2	cup	normal	cylinder	flat	positive
Wondogenet	391	49	Semi-intensive	Poor	Group barn	Yes	Teats only	No	No	7	cross	4	2	2	no	8	2	absent	absent	normal	2	bowl	normal	funnel	pointed	negative
Wondogenet	392	49	Semi-intensive	Poor	Group barn	Yes	Teats only	No	No	7	cross	3	1	2	no	5	2	absent	absent	normal	2	round	normal	funnel	pointed	negative
Wondogenet	393	49	Semi-intensive	Poor	Group barn	Yes	Teats only	No	No	7	local	5	2	2	yes	4	2	absent	absent	normal	3	cup	normal	wide	round	negative
Wondogenet	394	49	Semi-intensive	Poor	Group barn	Yes	Teats only	No	No	7	local	5	2	2	yes	4	2	absent	absent	normal	3	cup	normal	cylinder	round	negative
Wondogenet	395	50	Semi-intensive	Poor	Group barn	Yes	Teats only	No	No	8	cross	4	2	1	no	10	2	absent	absent	normal	3	bowl	normal	wide	round	positive	s.aureus
Wondogenet	396	50	Semi-intensive	Poor	Group barn	Yes	Teats only	No	No	8	cross	5	2	3	no	6	2	absent	absent	normal	2	bowl	normal	wide	round	positive	s.aureus
Wondogenet	397	50	Semi-intensive	Poor	Group barn	Yes	Teats only	No	No	8	cross	10	7	1	yes	6	2	present	present	normal	3	bowl	pendulous	funnel	pointed	positive	s.aureus
Wondogenet	398	50	Semi-intensive	Poor	Group barn	Yes	Teats only	No	No	8	cross	4	1	3	no	6	2	absent	absent	normal	2	round	normal	funnel	pointed	negative
Wondogenet	399	51	Intensive	Poor	Group barn	No	Teats only	Yes	No	12	cross	8	5	2	yes	9	2	present	absent	normal	3	bowl	pendulous	cylinder	flat	positive	s.aureus
Wondogenet	400	51	Intensive	Poor	Group barn	No	Teats only	Yes	No	12	cross	4	2	1	no	8	2	absent	absent	normal	2	round	normal	funnel	pointed	negative
Wondogenet	401	51	Intensive	Poor	Group barn	No	Teats only	Yes	No	12	local	9	5	3	yes	3	2	absent	absent	normal	3	round	pendulous	cylinder	flat	positive
Wondogenet	402	51	Intensive	Poor	Group barn	No	Teats only	Yes	No	12	cross	7	4	1	yes	10	2	absent	absent	normal	2	bowl	pendulous	cylinder	flat	positive
Wondogenet	403	51	Intensive	Poor	Group barn	No	Teats only	Yes	No	12	cross	3	1	2	no	6	2	absent	absent	normal	3	bowl	normal	cylinder	round	negative
Wondogenet	404	52	Semi-intensive	Poor	Group barn	Yes	Whole udder	Yes	Yes	5	local	7	4	1	yes	3	2	absent	absent	normal	3	cup	pendulous	funnel	pointed	negative
Wondogenet	405	52	Semi-intensive	Poor	Group barn	Yes	Whole udder	Yes	Yes	5	cross	3	1	2	no	6	2	absent	absent	normal	2	round	normal	wide	round	negative
Wondogenet	406	52	Semi-intensive	Poor	Group barn	Yes	Whole udder	Yes	Yes	5	cross	4	2	1	no	7	2	absent	absent	normal	2	round	normal	wide	round	negative
Wondogenet	407	53	Semi-intensive	Poor	Group barn	Yes	Whole udder	No	No	4	local	5	2	3	yes	4	2	absent	absent	normal	2	cup	normal	cylinder	round	negative
Wondogenet	408	53	Semi-intensive	Poor	Group barn	Yes	Whole udder	No	No	4	cross	3	1	2	no	5	2	absent	absent	normal	2	round	normal	funnel	pointed	negative
Wondogenet	409	54	Semi-intensive	Poor	Group barn	No	Whole udder	Yes	No	7	local	7	3	2	yes	3	2	absent	absent	normal	4	cup	normal	funnel	pointed	negative
Wondogenet	410	54	Semi-intensive	Poor	Group barn	No	Whole udder	Yes	No	7	local	10	7	2	yes	2	2	present	absent	normal	4	round	pendulous	cylinder	flat	positive	s.aureus
Wondogenet	411	54	Semi-intensive	Poor	Group barn	No	Whole udder	Yes	No	7	cross	4	2	1	no	8	2	absent	absent	normal	4	round	normal	wide	round	positive	s.aureus
Wondogenet	412	55	Semi-intensive	Poor	Group barn	No	Whole udder	No	Yes	5	local	10	7	1	yes	2	2	present	absent	normal	3	cup	pendulous	funnel	pointed	positive
Wondogenet	413	55	Semi-intensive	Poor	Group barn	No	Whole udder	No	Yes	5	cross	6	3	2	yes	10	2	absent	absent	normal	4	round	normal	cylinder	flat	positive
Arsi Negelle	414	56	Semi-intensive	Poor	Group barn	Yes	Whole udder	No	Yes	7	cross	6	4	1	yes	11	2	absent	absent	clot	4	round	pendulous	wide	round	positive		Clinical
Arsi Negelle	415	56	Semi-intensive	Poor	Group barn	Yes	Whole udder	No	Yes	7	cross	3	1	2	no	5	2	absent	absent	normal	3	round	normal	wide	round	negative
Arsi Negelle	416	56	Semi-intensive	Poor	Group barn	Yes	Whole udder	No	Yes	7	cross	7	4	1	yes	13	2	absent	absent	normal	3	bowl	pendulous	funnel	pointed	positive
Arsi Negelle	417	57	Semi-intensive	Poor	Group barn	No	Teats only	Yes	No	4	cross	7	3	3	yes	12	2	absent	absent	normal	3	bowl	normal	cylinder	flat	positive	s.aureus
Arsi Negelle	418	57	Semi-intensive	Poor	Group barn	No	Teats only	Yes	No	4	cross	4	2	1	no	6	2	absent	absent	normal	2	round	normal	funnel	pointed	positive
Arsi Negelle	419	58	Semi-intensive	Poor	Group barn	Yes	Teats only	No	No	4	cross	5	2	3	yes	9	2	absent	absent	normal	2	round	normal	cylinder	flat	negative
Arsi Negelle	420	58	Semi-intensive	Poor	Group barn	Yes	Teats only	No	No	4	cross	4	1	3	no	5	2	absent	absent	normal	3	cup	normal	funnel	pointed	negative
Arsi Negelle	421	59	Intensive	Poor	Stall barn	No	Whole udder	No	No	18	cross	9	6	2	yes	7	2	present	absent	normal	3	bowl	pendulous	wide	round	positive	s.aureus
Arsi Negelle	422	59	Intensive	Poor	Stall barn	No	Whole udder	No	No	18	cross	5	2	3	yes	7	2	absent	absent	normal	2	cup	normal	funnel	pointed	negative
Arsi Negelle	423	59	Intensive	Poor	Stall barn	No	Whole udder	No	No	18	cross	5	3	1	no	11	2	absent	absent	normal	3	bowl	normal	cylinder	flat	positive
Arsi Negelle	424	59	Intensive	Poor	Stall barn	No	Whole udder	No	No	18	cross	3	1	1	no	6	2	absent	absent	normal	2	round	normal	wide	round	negative
Arsi Negelle	425	59	Intensive	Poor	Stall barn	No	Whole udder	No	No	18	cross	4	1	3	no	6	2	absent	absent	normal	3	round	normal	wide	round	positive	s.aureus
Arsi Negelle	426	59	Intensive	Poor	Stall barn	No	Whole udder	No	No	18	cross	6	3	1	no	12	2	absent	absent	normal	2	bowl	normal	cylinder	flat	positive
Arsi Negelle	427	59	Intensive	Poor	Stall barn	No	Whole udder	No	No	18	local	8	5	1	yes	3	2	absent	absent	normal	2	cup	pendulous	wide	round	positive
Arsi Negelle	428	60	Semi-intensive	Poor	Group barn	Yes	Whole udder	No	No	5	cross	4	1	3	no	6	2	absent	absent	normal	2	round	normal	funnel	pointed	negative
Arsi Negelle	429	60	Semi-intensive	Poor	Group barn	Yes	Whole udder	No	No	5	cross	5	2	3	yes	8	2	absent	absent	normal	3	cup	normal	funnel	pointed	negative
Arsi Negelle	430	60	Semi-intensive	Poor	Group barn	Yes	Whole udder	No	No	5	cross	3	1	2	no	6	2	absent	absent	normal	2	bowl	normal	cylinder	round	negative
Arsi Negelle	431	61	Semi-intensive	Poor	Group barn	No	Teats only	Yes	No	4	cross	7	4	1	yes	12	2	absent	absent	normal	4	round	pendulous	cylinder	flat	positive	s.aureus
Arsi Negelle	432	61	Semi-intensive	Poor	Group barn	No	Teats only	Yes	No	4	local	9	5	1	yes	3	2	present	absent	normal	4	round	pendulous	funnel	pointed	positive	s.aureus
Arsi Negelle	433	62	Semi-intensive	Poor	Group barn	Yes	Whole udder	No	No	4	cross	5	2	3	yes	8	2	absent	absent	normal	2	bowl	normal	cylinder	round	negative
Arsi Negelle	434	62	Semi-intensive	Poor	Group barn	Yes	Whole udder	No	No	4	cross	3	1	2	no	5	2	absent	absent	normal	2	cup	normal	funnel	pointed	negative
Arsi Negelle	435	63	Semi-intensive	Poor	Group barn	Yes	Whole udder	No	No	5	cross	3	1	2	no	6	2	absent	absent	normal	4	round	normal	cylinder	flat	positive
Arsi Negelle	436	63	Semi-intensive	Poor	Group barn	Yes	Whole udder	No	No	5	cross	6	3	1	yes	11	2	absent	absent	normal	3	bowl	normal	cylinder	flat	positive
Arsi Negelle	437	64	Semi-intensive	Poor	Group barn	No	Teats only	Yes	No	7	cross	6	3	2	no	9	2	absent	absent	normal	3	bowl	normal	wide	round	positive
Arsi Negelle	438	64	Semi-intensive	Poor	Group barn	No	Teats only	Yes	No	7	cross	9	6	1	yes	8	2	present	absent	normal	2	bowl	pendulous	funnel	pointed	positive	s.aureus
Arsi Negelle	439	64	Semi-intensive	Poor	Group barn	No	Teats only	Yes	No	7	local	10	5	1	yes	2	2	absent	absent	normal	3	cup	pendulous	funnel	pointed	positive	s.aureus
Arsi Negelle	440	65	Semi-intensive	Poor	Group barn	Yes	Teats only	No	No	4	cross	4	2	1	no	6	2	absent	absent	normal	3	round	normal	cylinder	flat	negative
Arsi Negelle	441	65	Semi-intensive	Poor	Group barn	Yes	Teats only	No	No	4	cross	3	1	2	no	5	2	absent	absent	normal	2	round	normal	wide	round	negative
Arsi Negelle	442	66	Semi-intensive	Good	Group barn	No	Whole udder	Yes	No	7	cross	3	1	1	no	5	2	absent	absent	normal	3	round	normal	funnel	pointed	negative
Arsi Negelle	443	66	Semi-intensive	Good	Group barn	No	Whole udder	Yes	No	7	local	9	6	1	yes	3	2	present	absent	normal	2	cup	pendulous	funnel	pointed	negative
Arsi Negelle	444	66	Semi-intensive	Good	Group barn	No	Whole udder	Yes	No	7	local	7	3	2	yes	3	2	absent	absent	normal	2	cup	pendulous	funnel	pointed	negative
Arsi Negelle	445	66	Semi-intensive	Good	Group barn	No	Whole udder	Yes	No	7	cross	4	2	2	yes	9	2	absent	absent	normal	2	round	normal	funnel	pointed	negative
Arsi Negelle	446	67	Semi-intensive	Poor	Group barn	No	Whole udder	No	No	5	local	7	3	2	yes	4	2	absent	absent	normal	2	cup	normal	cylinder	round	negative
Arsi Negelle	447	67	Semi-intensive	Poor	Group barn	No	Whole udder	No	No	5	local	8	5	1	yes	3	2	absent	absent	normal	4	cup	pendulous	funnel	pointed	positive	s.aureus
Arsi Negelle	448	68	Semi-intensive	Poor	Group barn	No	Teats only	No	Yes	5	local	5	2	2	yes	4	2	absent	absent	normal	3	cup	normal	cylinder	round	negative
Arsi Negelle	449	68	Semi-intensive	Poor	Group barn	No	Teats only	No	Yes	5	local	6	3	1	yes	4	2	absent	absent	normal	2	cup	normal	cylinder	flat	negative
Arsi Negelle	450	68	Semi-intensive	Poor	Group barn	No	Teats only	No	Yes	5	cross	3	1	1	no	6	2	absent	absent	normal	3	round	normal	cylinder	flat	negative
Arsi Negelle	451	69	Semi-intensive	Poor	Group barn	No	Whole udder	Yes	No	4	local	8	5	2	yes	3	2	absent	absent	normal	3	cup	pendulous	funnel	pointed	negative
Arsi Negelle	452	69	Semi-intensive	Poor	Group barn	No	Whole udder	Yes	No	4	cross	4	2	1	no	8	2	absent	absent	normal	2	cup	normal	funnel	pointed	negative
Arsi Negelle	453	70	Semi-intensive	Poor	Group barn	Yes	Teats only	Yes	No	5	cross	4	1	2	no	6	2	absent	absent	normal	2	round	normal	cylinder	flat	positive
Arsi Negelle	454	70	Semi-intensive	Poor	Group barn	Yes	Teats only	Yes	No	5	cross	8	5	3	yes	10	2	present	present	normal	3	bowl	pendulous	wide	round	positive	s.aureus
Arsi Negelle	455	70	Semi-intensive	Poor	Group barn	Yes	Teats only	Yes	No	5	local	9	6	2	yes	3	2	present	absent	normal	3	round	pendulous	funnel	pointed	positive
Arsi Negelle	456	71	Semi-intensive	Poor	Group barn	Yes	Whole udder	Yes	Yes	4	cross	4	2	1	no	8	2	absent	absent	normal	3	round	normal	funnel	pointed	negative
Arsi Negelle	457	71	Semi-intensive	Poor	Group barn	Yes	Whole udder	Yes	Yes	4	cross	7	3	3	yes	11	2	absent	absent	normal	2	bowl	pendulous	wide	round	negative
Arsi Negelle	458	72	Semi-intensive	Poor	Group barn	Yes	Whole udder	No	No	5	local	8	4	3	yes	3	2	absent	absent	normal	3	round	pendulous	wide	round	negative
Arsi Negelle	459	72	Semi-intensive	Poor	Group barn	Yes	Whole udder	No	No	5	cross	4	2	1	no	8	2	absent	absent	normal	4	round	normal	cylinder	flat	positive	s.aureus
Arsi Negelle	460	73	Semi-intensive	Poor	Group barn	No	Whole udder	No	No	7	cross	3	1	2	no	6	2	absent	absent	normal	4	round	normal	wide	round	positive
Arsi Negelle	461	73	Semi-intensive	Poor	Group barn	No	Whole udder	No	No	7	local	7	4	1	yes	3	2	absent	absent	yellowish	4	round	pendulous	wide	round	positive		Clinical
Arsi Negelle	462	73	Semi-intensive	Poor	Group barn	No	Whole udder	No	No	7	cross	9	6	1	yes	12	2	absent	absent	normal	3	bowl	pendulous	funnel	pointed	positive	s.aureus
Arsi Negelle	463	74	Semi-intensive	Poor	Group barn	No	Teats only	Yes	No	6	local	7	3	3	yes	4	2	absent	absent	normal	3	cup	normal	funnel	pointed	negative
Arsi Negelle	464	74	Semi-intensive	Poor	Group barn	No	Teats only	Yes	No	6	local	11	7	1	yes	2	2	present	absent	normal	2	round	pendulous	funnel	pointed	positive	s.aureus
Arsi Negelle	465	74	Semi-intensive	Poor	Group barn	No	Teats only	Yes	No	6	cross	3	1	2	no	6	2	absent	absent	normal	3	round	normal	funnel	pointed	positive	s.aureus
Arsi Negelle	466	75	Semi-intensive	Poor	Group barn	No	Whole udder	No	No	5	cross	3	1	2	no	5	2	absent	absent	normal	3	round	normal	cylinder	round	negative
Arsi Negelle	467	75	Semi-intensive	Poor	Group barn	No	Whole udder	No	No	5	cross	7	4	3	yes	10	2	absent	absent	clot	3	bowl	pendulous	wide	round	positive	s.aureus	Clinical
Arsi Negelle	468	76	Intensive	Poor	Group barn	No	Teats only	No	No	12	local	10	7	3	yes	2	2	present	absent	watery	3	round	pendulous	funnel	pointed	positive
Arsi Negelle	469	76	Intensive	Poor	Group barn	No	Teats only	No	No	12	cross	6	3	2	yes	10	2	absent	absent	normal	3	round	normal	cylinder	flat	positive	s.aureus
Arsi Negelle	470	76	Intensive	Poor	Group barn	No	Teats only	No	No	12	local	5	2	3	yes	3	2	absent	absent	normal	2	round	normal	funnel	pointed	negative
Arsi Negelle	471	76	Intensive	Poor	Group barn	No	Teats only	No	No	12	cross	4	2	1	no	8	2	absent	absent	normal	3	round	normal	wide	round	positive	s.aureus
Arsi Negelle	472	76	Intensive	Poor	Group barn	No	Teats only	No	No	12	cross	6	4	1	yes	10	2	absent	absent	normal	2	bowl	pendulous	cylinder	flat	positive
Arsi Negelle	473	77	Semi-intensive	Poor	Group barn	Yes	Teats only	Yes	Yes	5	local	10	6	2	yes	2	2	present	absent	normal	3	cup	pendulous	wide	round	negative
Arsi Negelle	474	77	Semi-intensive	Poor	Group barn	Yes	Teats only	Yes	Yes	5	cross	7	3	3	yes	10	2	absent	absent	normal	2	round	pendulous	cylinder	flat	negative
Arsi Negelle	475	77	Semi-intensive	Poor	Group barn	Yes	Teats only	Yes	Yes	5	cross	3	1	2	no	5	2	absent	absent	normal	2	round	normal	funnel	pointed	negative
Arsi Negelle	476	78	Semi-intensive	Poor	Group barn	Yes	Teats only	No	No	4	local	8	4	2	yes	3	2	absent	absent	normal	3	cup	pendulous	funnel	pointed	negative
Arsi Negelle	477	78	Semi-intensive	Poor	Group barn	Yes	Teats only	No	No	4	local	6	3	1	yes	3	2	absent	absent	normal	2	cup	normal	funnel	pointed	negative
Arsi Negelle	478	79	Semi-intensive	Poor	Group barn	Yes	Whole udder	No	No	7	cross	3	1	2	no	5	2	absent	absent	normal	3	round	normal	wide	round	positive	s.aureus
Arsi Negelle	479	79	Semi-intensive	Poor	Group barn	Yes	Whole udder	No	No	7	local	9	6	2	yes	2	2	present	absent	normal	4	cup	pendulous	cylinder	flat	positive	s.aureus
Arsi Negelle	480	79	Semi-intensive	Poor	Group barn	Yes	Whole udder	No	No	7	cross	7	3	3	no	10	2	absent	absent	normal	4	bowl	normal	wide	round	positive
Arsi Negelle	481	80	Semi-intensive	Poor	Group barn	No	Whole udder	No	No	8	local	8	4	2	yes	3	2	absent	absent	normal	3	cup	pendulous	cylinder	round	negative
Arsi Negelle	482	80	Semi-intensive	Poor	Group barn	No	Whole udder	No	No	8	local	9	6	1	yes	3	2	present	absent	normal	4	cup	pendulous	funnel	pointed	positive	s.aureus
Arsi Negelle	483	80	Semi-intensive	Poor	Group barn	No	Whole udder	No	No	8	cross	6	3	3	yes	9	2	absent	absent	normal	4	round	pendulous	funnel	pointed	negative
Arsi Negelle	484	81	Semi-intensive	Poor	Group barn	No	Teats only	No	No	4	local	7	4	1	yes	4	2	absent	absent	normal	2	round	pendulous	cylinder	flat	positive	s.aureus
Arsi Negelle	485	81	Semi-intensive	Poor	Group barn	No	Teats only	No	No	4	cross	4	2	1	no	9	2	absent	absent	normal	3	bowl	normal	wide	round	positive	s.aureus
Arsi Negelle	486	82	Semi-intensive	Poor	Group barn	No	Teats only	No	No	10	local	11	7	1	yes	2	2	present	absent	normal	3	cup	pendulous	funnel	pointed	positive	s.aureus
Arsi Negelle	487	82	Semi-intensive	Poor	Group barn	No	Teats only	No	No	10	local	10	6	2	yes	2	2	present	absent	normal	2	cup	pendulous	wide	round	positive
Arsi Negelle	488	82	Semi-intensive	Poor	Group barn	No	Teats only	No	No	10	cross	5	2	3	no	8	2	absent	absent	normal	2	round	normal	cylinder	flat	positive
Arsi Negelle	489	82	Semi-intensive	Poor	Group barn	No	Teats only	No	No	10	cross	4	2	1	no	8	2	absent	absent	normal	3	round	normal	wide	round	positive
Arsi Negelle	490	82	Semi-intensive	Poor	Group barn	No	Teats only	No	No	10	cross	6	3	2	yes	11	2	absent	absent	normal	2	bowl	normal	cylinder	flat	positive
Arsi Negelle	491	83	Semi-intensive	Poor	Group barn	Yes	Whole udder	Yes	Yes	5	cross	4	1	3	no	6	2	absent	absent	normal	2	cup	normal	cylinder	round	negative
Arsi Negelle	492	83	Semi-intensive	Poor	Group barn	Yes	Whole udder	Yes	Yes	5	cross	5	2	3	yes	8	2	absent	absent	normal	2	bowl	normal	funnel	pointed	negative
Arsi Negelle	493	83	Semi-intensive	Poor	Group barn	Yes	Whole udder	Yes	Yes	5	local	5	2	1	yes	3	2	absent	absent	normal	2	cup	normal	funnel	pointed	negative
Arsi Negelle	494	84	Semi-intensive	Poor	Group barn	Yes	Whole udder	No	No	9	local	10	7	1	yes	2	2	present	absent	normal	4	round	pendulous	cylinder	flat	positive	s.aureus
Arsi Negelle	495	84	Semi-intensive	Poor	Group barn	Yes	Whole udder	No	No	9	local	7	3	3	yes	4	2	absent	absent	normal	3	round	normal	funnel	pointed	positive
Arsi Negelle	496	84	Semi-intensive	Poor	Group barn	Yes	Whole udder	No	No	9	cross	5	2	3	no	8	2	absent	absent	normal	4	round	normal	funnel	pointed	positive
Arsi Negelle	497	84	Semi-intensive	Poor	Group barn	Yes	Whole udder	No	No	9	cross	5	3	1	yes	12	2	absent	absent	normal	2	bowl	normal	cylinder	flat	negative
Arsi Negelle	498	85	Semi-intensive	Poor	Group barn	No	Teats only	Yes	No	6	cross	5	2	2	no	9	2	absent	absent	normal	3	bowl	normal	cylinder	flat	positive
Arsi Negelle	499	85	Semi-intensive	Poor	Group barn	No	Teats only	Yes	No	6	local	10	6	1	yes	2	2	present	absent	normal	3	cup	pendulous	wide	round	positive	s.aureus
Arsi Negelle	500	85	Semi-intensive	Poor	Group barn	No	Teats only	Yes	No	6	cross	7	3	3	no	9	2	absent	absent	normal	3	bowl	normal	cylinder	flat	positive	s.aureus
Arsi Negelle	501	86	Semi-intensive	Poor	Group barn	No	Teats only	No	No	5	local	9	5	3	yes	3	2	present	absent	normal	4	cup	pendulous	funnel	pointed	positive	s.aureus
Arsi Negelle	502	86	Semi-intensive	Poor	Group barn	No	Teats only	No	No	5	cross	6	3	1	yes	10	2	absent	absent	normal	3	bowl	normal	funnel	pointed	positive	s.aureus
Arsi Negelle	503	87	Semi-intensive	Poor	Group barn	Yes	Whole udder	No	No	7	local	9	6	2	yes	3	2	present	absent	normal	4	round	pendulous	cylinder	flat	positive	s.aureus
Arsi Negelle	504	87	Semi-intensive	Poor	Group barn	Yes	Whole udder	No	No	7	local	8	4	2	yes	2	2	absent	absent	normal	4	round	pendulous	funnel	pointed	negative
Arsi Negelle	505	87	Semi-intensive	Poor	Group barn	Yes	Whole udder	No	No	7	cross	6	3	1	no	12	2	absent	absent	normal	4	bowl	normal	cylinder	flat	positive
Arsi Negelle	506	88	Semi-intensive	Poor	Group barn	No	Teats only	No	No	8	cross	7	3	3	yes	9	2	absent	absent	normal	2	round	normal	wide	round	positive	s.aureus
Arsi Negelle	507	88	Semi-intensive	Poor	Group barn	No	Teats only	No	No	8	cross	3	1	2	no	5	2	absent	absent	normal	2	round	normal	wide	round	negative
Arsi Negelle	508	88	Semi-intensive	Poor	Group barn	No	Teats only	No	No	8	local	6	3	1	no	4	2	absent	absent	normal	3	cup	normal	cylinder	flat	positive
Arsi Negelle	509	89	Semi-intensive	Poor	Group barn	Yes	Teats only	No	Yes	4	local	7	4	2	yes	3	2	absent	absent	normal	3	cup	pendulous	wide	round	negative
Arsi Negelle	510	89	Semi-intensive	Poor	Group barn	Yes	Teats only	No	Yes	4	local	5	2	3	yes	3	2	absent	absent	normal	2	cup	normal	funnel	pointed	negative
Arsi Negelle	511	90	Semi-intensive	Poor	Stall barn	Yes	Whole udder	Yes	No	5	cross	3	1	2	no	5	2	absent	absent	normal	2	cup	normal	wide	round	negative
Arsi Negelle	512	90	Semi-intensive	Poor	Stall barn	Yes	Whole udder	Yes	No	5	local	5	3	1	yes	4	2	absent	absent	normal	2	round	pendulous	funnel	pointed	negative
Arsi Negelle	513	90	Semi-intensive	Poor	Stall barn	Yes	Whole udder	Yes	No	5	local	7	3	3	yes	4	2	absent	absent	normal	2	cup	normal	wide	round	negative
Arsi Negelle	514	91	Semi-intensive	Poor	Group barn	No	Whole udder	Yes	No	5	cross	7	4	1	yes	11	2	absent	absent	normal	4	bowl	pendulous	funnel	pointed	positive	s.aureus
Arsi Negelle	515	91	Semi-intensive	Poor	Group barn	No	Whole udder	Yes	No	5	cross	9	5	3	yes	9	2	absent	absent	normal	4	bowl	pendulous	cylinder	flat	positive	s.aureus
Arsi Negelle	516	92	Semi-intensive	Poor	Group barn	Yes	Teats only	No	No	4	local	5	2	3	yes	3	2	absent	absent	normal	2	cup	normal	cylinder	round	negative
Arsi Negelle	517	92	Semi-intensive	Poor	Group barn	Yes	Teats only	No	No	4	cross	3	1	2	no	6	2	absent	absent	normal	3	cup	normal	funnel	pointed	negative
Arsi Negelle	518	93	Semi-intensive	Poor	Group barn	Yes	Whole udder	No	No	7	local	10	6	1	yes	2	2	present	absent	normal	4	cup	pendulous	wide	round	positive	s.aureus
Arsi Negelle	519	93	Semi-intensive	Poor	Group barn	Yes	Whole udder	No	No	7	cross	8	5	1	yes	10	2	absent	absent	normal	3	bowl	pendulous	wide	round	positive
Arsi Negelle	520	93	Semi-intensive	Poor	Group barn	Yes	Whole udder	No	No	7	cross	4	2	1	no	8	2	absent	present	normal	4	bowl	normal	funnel	pointed	positive
Arsi Negelle	521	94	Semi-intensive	Good	Stall barn	No	Whole udder	No	No	6	local	7	3	2	yes	3	2	absent	absent	normal	2	cup	normal	wide	round	negative
Arsi Negelle	522	94	Semi-intensive	Good	Stall barn	No	Whole udder	No	No	6	local	5	2	2	yes	4	2	absent	absent	normal	2	cup	normal	wide	round	negative
Arsi Negelle	523	94	Semi-intensive	Good	Stall barn	No	Whole udder	No	No	6	cross	3	1	1	no	6	2	absent	absent	normal	3	cup	normal	wide	round	negative
Arsi Negelle	524	94	Semi-intensive	Good	Stall barn	No	Whole udder	No	No	6	cross	5	2	3	yes	9	2	absent	absent	normal	3	bowl	normal	funnel	pointed	negative
Arsi Negelle	525	95	Intensive	Poor	Stall barn	No	Teats only	Yes	No	12	local	7	3	3	yes	3	2	absent	absent	normal	3	round	normal	wide	round	positive
Arsi Negelle	526	95	Intensive	Poor	Stall barn	No	Teats only	Yes	No	12	cross	3	1	1	no	5	2	absent	absent	normal	2	round	normal	funnel	pointed	negative
Arsi Negelle	527	95	Intensive	Poor	Stall barn	No	Teats only	Yes	No	12	local	9	5	3	yes	3	2	absent	absent	normal	2	round	pendulous	wide	round	positive	s.aureus
Arsi Negelle	528	95	Intensive	Poor	Stall barn	No	Teats only	Yes	No	12	cross	6	3	1	yes	10	2	absent	absent	normal	4	bowl	normal	wide	round	positive
Arsi Negelle	529	95	Intensive	Poor	Stall barn	No	Teats only	Yes	No	12	cross	5	2	3	no	9	2	absent	absent	normal	3	bowl	normal	funnel	pointed	positive
